# Supplementary material for: Transcriptional regulatory network triggered by oxidative signals configures the early response mechanisms of japonica rice to chilling stress
Source: BMC Plant Biol. 2010 Jan 25;10:16. doi: 10.1186/1471-2229-10-16 (PMC2826336; doi:10.1186/1471-2229-10-16)
Supplement: Additional file 5 — Functional categories and grouping by cluster of chilling upregulated NTF genes. List of all NTF genes included in the analysis of the chilling upregulated transcriptome grouped according to putative functions. [file 1471-2229-10-16-S5.XLS]

## Sheet: Mi_Up nTF_Up 24H (4834)_Cluster
Cluster	Name	Induc	ID	Annotation	InterPro/PubMed	GO_Component	GO_Function	GO_Process	Cellular Process (Phrase)	Biological Function (Sentence)	Conclusion (Paragraph)	flcDNA
C100A	TR071779	Cold +H2O2	LOC_Os07g44070.1;LOC_Os07g44070.2	Pectinacetylesterase, putative, expressed	Cell modification	NA	NA	NA	Cell Wall Growth and Remodeling	Cell wall Biogenesis	Defense and repair mechanism	N/A
C100A	TR034702	Cold	LOC_Os01g69210.1	Mannosyl oligosaccharide glucosidase family protein, expressed	modification of cell wall carbohydrates	NA	GO:0004573 [mannosyl-oligosaccharide glucosidase activity]	GO:0009311 [oligosaccharide metabolic process]	Cell Wall Growth and Remodeling	Cell wall Biogenesis	Defense and repair mechanism	AK071290;AK059988
C100A	TR064526	Cold +H2O2	LOC_Os05g51670.3	UDP-glucose 4-epimerase GEPI48, putative, expressed	galactose metabolic process	NA	GO:0016857 [racemase and epimerase activity, acting on carbohydrates and derivatives]	GO:0045226 [extracellular polysaccharide biosynthetic process]; GO:0005975 [carbohydrate metabolic process]; GO:0006694 [steroid biosynthetic process]	Cell Wall Growth and Remodeling	Cell Wall Biogenesis	Defense and repair mechanism	AY578160;AY342320
C100A	TR058909	Cold	LOC_Os06g48200.1	Xyloglucan endotransglucosylase/hydrolase protein 15precursor, putative, expressed	Cell wall expansion	GO:0048046 [apoplast]; GO:0005618 [cell wall]; GO:0005737 [cytoplasm]	GO:0004553 [hydrolase activity, hydrolyzing O-glycosyl compounds]; GO:0016762 [xyloglucan:xyloglucosyl transferase activity]	GO:0006950 [response to stress]; GO:0009628 [response to abiotic stimulus]; GO:0009719 [response to endogenous stimulus]; GO:0006073 [glucan metabolic process];	Cell Wall Growth and Remodeling	Cell Wall Biogenesis	Defense and repair mechanism	N/A
C100A	TR038621	Cold +H2O2	LOC_Os02g52250.1	SKIP/SNW domain containing protein, expressed	Chromatin Organization	GO:0005634 [nucleus]	NA	NA	Chromatin Organization	Cell growth, cell division and DNA synthesis	Defense and repair mechanism	N/A
C100A	TR068882	Cold	LOC_Os11g31190.1	mtN3-like protein, putative, expressed	Nuclear transport	GO:0016021 [integral to membrane]	GO:0004932 [mating-type factor pheromone receptor activity];GO:0015520 [tetracycline:hydrogen antiporter activity]	GO:0015904 [tetracycline transport]	Detoxification and Efflux Mechanism	Cell Rescue, Defense and Ageing	Defense and repair mechanism	AK070083
C100A	TR045971	Cold	LOC_Os04g40040.1	Copper amine oxidase, enzyme domain containing protein, expressed	oxidation of xenobiotic amines	NA	GO:0005507 [copper ion binding]	NA	Detoxification and Efflux Mechanism	Cell rescue, defense and ageing	Defense and repair mechanism	AK072853;AK061008
C100A	TR072148	Cold +H2O2	LOC_Os10g35490.1	Epoxide hydrolase, putative, expressed	Response to Toxin	NA	GO:0016787 [hydrolase activity]	GO:0006725 [aromatic compound metabolic process]	Detoxification and Efflux Mechanism	Cell rescue, defense and ageing	Defense and repair mechanism	AK059143;AF143941
C100A	TR065069	Cold	TA33845_4530	Carboxyvinyl-carboxyphosphonate phosphorylmutase, putative [Oryza sativa (japonica cultivar-group)]	biosynthesis of the antibiotic bialaphos (maybe mis-annotated)	NA	NA	NA	Detoxification and Efflux Mechanism	Cell rescue, defense and ageing	Defense and repair mechanism	AK119250
C100A	TR064421	Cold	LOC_Os05g50410.1	N terminus of Rad21/Rec8 like protein, expressed	DNA synthesis and repair	NA	NA	GO:0007001 [chromosome organization and biogenesis	DNA synthesis	Cell growth, cell division and DNA synthesis	Defense and repair mechanism	N/A
C100A	TR031101	Cold	LOC_Os01g15600.1	Purine-rich single-stranded DNA-binding protein, putative, expressed	DNA synthesis and repair	GO:0005737 [cytoplasm]	GO:0003676 [nucleic acid binding]	NA	DNA synthesis	Cell growth, cell division and DNA synthesis	Defense and repair mechanism	AK066905
C100A	TR050533	Cold +H2O2	LOC_Os07g48360.1	ATP-dependent DNA helicase, RecQ family protein, expressed	DNA helicase activity	NA	GO:0004386 [helicase activity]	GO:0006310 [DNA recombination]	DNA synthesis	Cell Growth, Cell Division and DNA synthesis	Defense and repair mechanism	N/A
C100A	TR070346	Cold	LOC_Os01g51920.1	Choline/ethanolamine kinase family protein, expressed	synthesis of phosphatidylcholine by the CDP-choline pathway	NA	GO:0016301 [kinase activity]	NA	Membrane lipid modification/alteration	Cell Membrane Biogenesis	Defense and repair mechanism	AK063817
C100A	TR061066	Cold +H2O2	LOC_Os09g35730.1	Membrane protein, putative, expressed	Component of Cell membrane	GO:0016021 [integral to membrane]	NA	NA	Membrane lipid modification/alteration	Cell Membrane Biogenesis	Defense and repair mechanism	AK071470
C100A	TR044505	Cold +H2O2	LOC_Os04g14150.1	Early-responsive to dehydration stress protein, putative, expressed	Dehydration-induced	GO:0005618 [cell wall]	NA	NA	Novel Stress Protein	Response to stress	Defense and repair mechanism	N/A
C100A	TR057183	Cold	LOC_Os06g19050.1	cadmium tolerance factor, putative	Dehydration-induced	NA	NA	GO:0006950 [response to stress]; GO:0009628 [response to abiotic stimulus]	Novel Stress Protein	Response to stress	Defense and repair mechanism	AK120540
C100A	TR071975	Cold +H2O2	LOC_Os08g38900.1;LOC_Os08g38900.2;LOC_Os08g38900.3	Caffeoyl-CoA O-methyltransferase 1, putative, expressed	Phenylpropanoid biosynthesis	GO:0005829 [cytosol]	GO:0008171 [O-methyltransferase activity]	NA	Oxidative stress response and cellular redox regulation	Cell rescue, defense and ageing	Defense and repair mechanism	AK099675
C100A	TR034672	Cold	LOC_Os01g68870.1;LOC_Os01g68870.2	Leucine Rich Repeat family protein, expressed	Pathogenesis related	GO:0016020 [membrane]; GO:0005618 [cell wall]	GO:0016301 [kinase activity]	GO:0009607 [response to biotic stimulus]; GO:0009628 [response to abiotic stimulus]; GO:0009719 [response to endogenous stimulus]; GO:0007165 [signal transduction];	Pathogenesis- or apoptosis-related protein	Cell Rescue, Defense and Ageing	Defense and repair mechanism	AK066232
C100A	TR047659	Cold	LOC_Os07g03000.1	Leucine Rich Repeat family protein, expressed	Pathogenesis related	GO:0016020 [membrane]; GO:0005618 [cell wall]	GO:0016301 [kinase activity]	GO:0009607 [response to biotic stimulus]; GO:0009628 [response to abiotic stimulus]; GO:0009719 [response to endogenous stimulus]; GO:0007165 [signal transduction];	Pathogenesis- or apoptosis-related protein	Cell Rescue, Defense and Ageing	Defense and repair mechanism	AK112102;AK111958;AK098948
C100A	TR040058	Cold +H2O2	LOC_Os03g12250.1	Leucine Rich Repeat family protein, expressed	Pathogenesis related	GO:0016020 [membrane]; GO:0005618 [cell wall]	GO:0016301 [kinase activity]	GO:0009607 [response to biotic stimulus]; GO:0009628 [response to abiotic stimulus]; GO:0009719 [response to endogenous stimulus]; GO:0007165 [signal transduction];	Pathogenesis- or apoptosis-related protein	Cell Rescue, Defense and Ageing	Defense and repair mechanism	N/A
C100A	TR062043	Cold +H2O2	LOC_Os05g09640.1	Leucine Rich Repeat family protein, expressed	Pathogenesis related	GO:0016020 [membrane]; GO:0005618 [cell wall]	GO:0016301 [kinase activity]	GO:0009607 [response to biotic stimulus]; GO:0009628 [response to abiotic stimulus]; GO:0009719 [response to endogenous stimulus]; GO:0007165 [signal transduction];	Pathogenesis- or apoptosis-related protein	Cell Rescue, Defense and Ageing	Defense and repair mechanism	N/A
C100A	TR058881	Cold +H2O2	LOC_Os06g47800.1	NB-ARC domain containing protein, expressed	Pathogenesis related	GO:0005739 [mitochondrion]	GO:0005524 [ATP binding]	GO:0006952 [defense response]; GO:0006915 [apoptosis]	Pathogenesis- or apoptosis-related protein	Cell Rescue, Defense and Ageing	Defense and repair mechanism	N/A
C100A	TR055855	Cold	LOC_Os10g42190.2	Leucine Rich Repeat family protein, expressed	Pathogenesis related	GO:0016020 [membrane]; GO:0005618 [cell wall]	GO:0016301 [kinase activity]	GO:0009607 [response to biotic stimulus]; GO:0009628 [response to abiotic stimulus]; GO:0009719 [response to endogenous stimulus]; GO:0007165 [signal transduction];	Pathogenesis- or apoptosis-related protein	Cell Rescue, Defense and Ageing	Defense and repair mechanism	N/A
C100A	TR061021	Cold +H2O2	LOC_Os09g34160.1	NB-ARC domain containing protein, expressed	Pathogenesis related	GO:0005739 [mitochondrion]	GO:0005524 [ATP binding]	GO:0006952 [defense response]; GO:0006915 [apoptosis]	Pathogenesis- or apoptosis-related protein	Cell Rescue, Defense and Ageing	Defense and repair mechanism	AK064178
C100A	TR058029	Cold +H2O2	LOC_Os06g35700.1	Reticuline oxidase precursor, putative, expressed	Alkaloid biosynthesis	GO:0005618 [cell wall]	GO:0003824 [catalytic activity]	GO:0006950 [response to stress]; GO:0009605 [response to external stimulus]; GO:0009719 [response to endogenous stimulus]	Pathogenesis-related and apoptosis-related protein	Cell rescue, Defense and Ageing	Defense and repair mechanism	AK073571
C100A	TR034387	Cold	LOC_Os01g65480.1	dnaJ protein homolog 1, putative, expressed; DnaJ domain containing protein, expressed	Chaperone	GO:0005634 [nucleus];GO:0009536 [plastid];GO:0016020 [membrane]	GO:0004879 [ligand-dependent nuclear receptor activity];GO:0051082 [unfolded protein binding];GO:0006355 [regulation of transcription, DNA-dependent]	GO:0006457 [protein folding];GO:0031072 [heat shock protein binding];GO:0051082 [unfolded protein binding]	Protein Folding and Stabilization	Protein Destination	Defense and repair mechanism	AK109047
C100A	TR054676	Cold +H2O2	LOC_Os10g25360.1	Signal peptide peptidase family protein, expressed	Protein Modification	GO:0016021 [integral to membrane]	GO:0008717 [D-alanyl-D-alanine endopeptidase activity];GO:0016787 [hydrolase activity]	GO:0019538 [protein metabolism]	Protein Modification	Protein Destination	Defense and repair mechanism	N/A
C100A	TR072330	Cold	LOC_Os06g23290.1;LOC_Os06g23290.2;LOC_Os06g23290.3;LOC_Os06g23290.4;LOC_Os06g23290.5	Phosphatidylinositol 3- and 4-kinase family protein, putative, expressed	Second messenger formation	NA	GO:0016773 [phosphotransferase activity, alcohol group as acceptor]	GO:0006464 [protein modification process]	Protein Modification	Protein Destination	Defense and repair mechanism	AK058780
C100A	TR033791	Cold	LOC_Os01g57900.1	Pentatricopeptide, putative, expressed	Organellar RNA metabolism	GO:0005634 [nucleus];GO:0005737 [cytoplasm];GO:0005739 [mitochondrion]	GO:0003824 [catalytic activity];GO:0016740 [transferase activity]	GO:0006464 [protein modification];GO:0008152 [metabolism]	Protein Modification	Protein Destination	Defense and repair mechanism	AK102741
C100A	TR047836	Cold +H2O2	LOC_Os07g05560.1	Pentatricopeptide, putative, expressed	Organellar RNA metabolism	GO:0005634 [nucleus];GO:0005737 [cytoplasm];GO:0005739 [mitochondrion]	GO:0003824 [catalytic activity];GO:0016740 [transferase activity]	GO:0006464 [protein modification];GO:0008152 [metabolism]	Protein Modification	Protein Destination	Defense and repair mechanism	AK121278
C100A	TR055748	Cold +H2O2	LOC_Os10g40920.1	Pentatricopeptide, putative, expressed	Organellar RNA metabolism	GO:0005634 [nucleus];GO:0005737 [cytoplasm];GO:0005739 [mitochondrion]	GO:0003824 [catalytic activity];GO:0016740 [transferase activity]	GO:0006464 [protein modification];GO:0008152 [metabolism]	Protein Modification	Protein Destination	Defense and repair mechanism	AK072960
C100A	TR046913	Cold +H2O2	LOC_Os04g52290.1	Pentatricopeptide, putative, expressed	Organellar RNA metabolism	GO:0005634 [nucleus];GO:0005737 [cytoplasm];GO:0005739 [mitochondrion]	GO:0003824 [catalytic activity];GO:0016740 [transferase activity]	GO:0006464 [protein modification];GO:0008152 [metabolism]	Protein Modification	Protein Destination	Defense and repair mechanism	AK109523
C100A	TR072216	Cold +H2O2	LOC_Os10g42710.2;LOC_Os10g42710.3;LOC_Os10g42710.5;LOC_Os10g42710.6	RCD1, putative, expressed	DNA synthesis and repair	NA	GO:0003950 [NAD+ ADP-ribosyltransferase activity]	GO:0006471 [protein amino acid ADP-ribosylation]	Protein Modification	Protein Destination	Defense and repair mechanism	N/A
C100A	TR058344	Cold +H2O2	LOC_Os06g40560.1	26S protease regulatory subunit S10B, putative, expressed	regulated degradation of intracellular proteins	NA	GO:0017111 [nucleoside-triphosphatase activity];GO:0016887 [ATPase activity];GO:0016787 [hydrolase activity];GO:0016887 [ATPase activity]	GO:0006950 [response to stress]; GO:0006464 [protein modification];GO:0009056 [catabolism];GO:0015995 [chlorophyll biosynthetic process];GO:0015979 [photosynthesis];GO:0016851 [magnesium chelatase activity]	Protein Modification	Protein Destination	Defense and repair mechanism	AK073011
C100A	TR034953	Cold +H2O2	LOC_Os01g72834.1	RNA recognition motif, putative, expressed	implicated in regulation of alternative splicing (SR, U2AF, Sxl), protein components of small nuclear ribonucleoproteins (U1 and U2 snRNPs), and proteins that regulate RNA stability and translation	GO:0005634 [nucleus]	GO:0003676 [nucleic acid binding];GO:0003677 [DNA binding];GO:0003723 [RNA binding];GO:0004879 [ligand-dependent nuclear receptor activity];	GO:0042309 [homoiothermy];GO:0050825 [ice binding];GO:0050826 [response to freezing]; GO:0007582 [physiological process]	Response to freezing	Response to stress	Defense and repair mechanism	N/A
C100A	TR033263	Cold	LOC_Os01g51390.1	mitochondrial-processing peptidase beta subunit, mitochondrial precursor, putative, expressed; Insulinase containing protein, expressed	Peptidase	GO:0005739 [mitochondrion]	GO:0004222 [metalloendopeptidase activity]	GO:0006508 [proteolysis];GO:0019538 [protein metabolism]	Ubiquitination and Proteolysis	Protein Destination	Defense and repair mechanism	AK071588;AK068087
C100A	TR057267	Cold	LOC_Os06g20200.1	gibberellin receptor GID1L2, putative, expressed; Serine hydrolase, putative, expressed	Ubiquitination and Proteolysis	NA	GO:0004759 [serine esterase activity];GO:0016787 [hydrolase activity]	GO:0008152 [metabolic process]	Ubiquitination and Proteolysis	Protein Destination	Defense and repair mechanism	AK120335
C100A	TR047441	Cold	LOC_Os04g58840.1	aspartic proteinase nepenthesin-2 precursor, putative, expressed; Eukaryotic aspartyl protease family protein, expressed	Protease	GO:0005618 [cell wall];GO:0016020 [membrane]	GO:0004190 [aspartic-type endopeptidase activity];GO:0004194 [pepsin A activity]	GO:0006508 [proteolysis];GO:0006835 [dicarboxylic acid transport]	Ubiquitination and Proteolysis	Protein Destination	Defense and repair mechanism	AK121867;AK059283
C100A	TR070222	Cold	LOC_Os01g22980.1;LOC_Os01g22980.2	lysosomal protective protein precursor, putative, expressed; Serine carboxypeptidase family protein, expressed	Peptidase	NA	GO:0004185 [serine carboxypeptidase activity];GO:0016787 [hydrolase activity]	GO:0006508 [proteolysis];	Ubiquitination and Proteolysis	Protein destination	Defense and repair mechanism	N/A
C100A	TR043063	Cold +H2O2	LOC_Os03g55380.1	Prolyl 4-hydroxylase, putative, expressed	Post-translational modification	NA	GO:0004252 [serine-type endopeptidase activity];GO:0004287 [prolyl oligopeptidase activity];GO:0008236 [serine-type peptidase activity]	GO:0006508 [proteolysis];GO:0019538 [protein metabolism]	Ubiquitination and Proteolysis	Protein Destination	Defense and repair mechanism	N/A
C100A	TR057829	Cold	LOC_Os06g30970.1	Ubiquitin-conjugating enzyme E2-17 kDa, putative, expressed	Ubiquitination and Proteolysis	NA	GO:0004221 [ubiquitin thiolesterase activity]	GO:0006511 [ubiquitin-dependent protein catabolic process]	Ubiquitination and Proteolysis	Protein destination	Defense and repair mechanism	AK104770;AK071699;AF444195
C100A	TR045580	Cold +H2O2	LOC_Os04g34030.1	ubiquitin-protein ligase, putative; U-box domain containing protein	Ubiqutination and Proteolysis	NA	GO:0004842 [ubiquitin-protein ligase activity]	GO:0000151 [ubiquitin ligase complex]; GO:0016567 [protein ubiquitination]	Ubiqutination and Proteolysis	Protein Destination	Defense and repair mechanism	AK070134
C100A	TR072202	Cold +H2O2	LOC_Os10g41220.1	U-box domain containing protein, expressed	Ubiqutination and Proteolysis	NA	GO:0004842 [ubiquitin-protein ligase activity]	GO:0000151 [ubiquitin ligase complex]; GO:0016567 [protein ubiquitination]	Ubiqutination and Proteolysis	Protein Destination	Defense and repair mechanism	AK066307
C100A	TR068989	Cold +H2O2	LOC_Os11g32650.1	Chalcone synthase, putative, expressed	Resverastrol synthase: flavanoid biosynthesis and STS is a key enzyme in stilbene-type phyloalexin biosynthesis	NA	GO:0008415 [acyltransferase activity]	GO:0006519 [amino acid and derivative metabolism]	Amino acid and derivative metabolism	Amino acid and derivative metabolism	Physiological adjustment and sustenance process	AK059358
C100A	TR067039	Cold +H2O2	LOC_Os12g42980.1	Cysteine synthase, putative, expressed	Cysteine biosynthesis	NA	GO:0004124 [cysteine synthase activity];GO:0030170 [pyridoxal phosphate binding]	GO:0006519 [amino acid and derivative metabolism];GO:0006535 [cysteine biosynthetic process from serine]; GO:0008152 [metabolic process]	Amino acid and derivative metabolism	Amino acid and derivative metabolism	Physiological adjustment and sustenance process	N/A
C100A	TR061462	Cold +H2O2	LOC_Os05g01470.3	Methionine S-methyltransferase, putative, expressed	Selenoamino acid metabolism	GO:0005622 intracellular	GO:0008168 [methyltransferase activity]	GO:0008152 [metabolic process]	Amino acid and derivative metabolism	Amino acid and derivative metabolism	Physiological adjustment and sustenance process	AK070763
C100A	TR059454	Cold	LOC_Os09g08130.1	Indole-3-glycerol phosphate synthase, chloroplast precursor, putative, expressed	Tryptophan biosynthesis	NA	NA	GO:0006568 [tryptophan metabolic process	Amino acid and derivative metabolism	Amino acid and derivative metabolism	Physiological adjustment and sustenance process	AK073504
C100A	TR035655	Cold	LOC_Os02g08100.1	4-coumarate-CoA ligase 1, putative, expressed	phenylpropanoid metabolic process	GO:0005777 [peroxisome]	GO:0003824 [catalytic activity]	GO:0006950 [response to stress]; GO:0009605 [response to external stimulus]; GO:0009607 [response to biotic stimulus]; GO:0006519 [amino acid and derivative metabolism];	Amino acid derivative metabolism	Amino acid and derivative metabolism	Physiological adjustment and sustenance process	AK059183
C100A	TR056808	Cold	LOC_Os06g12320.1	amino acid/polyamine transporter II, putative, expressed; Transmembrane amino acid transporter protein, expressed	Amino acid transport	GO:0016020 [membrane]	GO:0005215 [transporter activity]	GO:0009607 [response to biotic stimulus]; GO:0006810 [transport]	Amino acid transport	Transport Facilitation	Physiological adjustment and sustenance process	AK068462
C100A	TR072833	Cold	LOC_Os05g46460.3;LOC_Os05g46460.5	Hydrolase, alpha/beta fold family protein, putative, expressed	C-compound and carbohydrate metabolism	NA	GO:0016787 [hydrolase activity]	GO:0006725 [aromatic compound metabolic process]	aromatic compound metabolic process	C-compound and carbohydrate metabolism	Physiological adjustment and sustenance process	AK066579
C100A	TR060300	Cold	LOC_Os09g23150.1	Hydrolase, alpha/beta fold family protein, expressed	C-compound and carbohydrate metabolism	NA	GO:0016787 [hydrolase activity]	GO:0006725 [aromatic compound metabolic process]	aromatic compound metabolic process	C-compound and carbohydrate metabolism	Physiological adjustment and sustenance process	AK067493;AK061997
C100A	TR059429	Cold +H2O2	LOC_Os09g07660.1	ATPase, coupled to transmembrane movement of substances, putative, expressed; ABC1 family protein, expressed	export or import of a wide variety of substrates ranging from small ions to macromolecules	GO:0016021 [integral to membrane]	GO:0000166 [nucleotide binding];GO:0004849 [uridine kinase activity];GO:0005215 [transporter activity];GO:0005524 [ATP binding];GO:0017111 [nucleoside-triphosphatase activity]	GO:0009607 [response to biotic stimulus]; GO:0006810 [transport];GO:0042626 [ATPase activity, coupled to transmembrane movement of substances]	ATP Binding Cassette (ABC) Transporter	Transport Facilitation	Physiological adjustment and sustenance process	AK071230
C100A	TR066088	Cold +H2O2	LOC_Os12g28460.1	mitochondrial chaperone BCS1, putative; ATPase, AAA family protein	Transport ATPase	NA	GO:0046933 [hydrogen ion transporting ATP synthase activity, rotational mechanism];GO:0046961 [hydrogen ion transporting ATPase activity, rotational mechanism]	GO:0015986 [ATP synthesis coupled proton transport];GO:0016469 [proton-transporting two-sector ATPase complex]	ATP synthesis coupled proton transpor	Transport Facilitation	Physiological adjustment and sustenance process	AK120933;AB103395
C100A	TR056793	Cold +H2O2	LOC_Os06g12150.1;LOC_Os06g12150.2	Shikimate kinase, chloroplast precursor, putative, expressed	biosynthesis of aromatic amino acids	NA	GO:0004765 [shikimate kinase activity]; GO:0005524 [ATP binding]	NA	biosynthesis of aromatic amino acids	Amino acid and derivative metabolism	Physiological adjustment and sustenance process	AK065122;AK060807
C100A	TR047076	Cold	LOC_Os04g54360.1	Glycosyl transferase family 8 protein, expressed	biosynthesis of disaccharides, oligosaccharides and polysaccharides; ransfer of sugar moieties from activated donor molecules to specific acceptor molecules, forming glycosidic bonds	NA	GO:0016758 [transferase activity, transferring hexosyl groups]	GO:0016051 [carbohydrate biosynthetic process]	Biosynthesis of mono, di, and poly- saccharides	C-Compound and Carbohydrate Metabolism	Physiological adjustment and sustenance process	AK099598;AK061993;AF073695
C100A	TR058311	Cold +H2O2	LOC_Os06g40060.1;LOC_Os06g40060.2	Glycosyltransferase family 14 protein, putative, expressed	biosynthesis of disaccharides, oligosaccharides and polysaccharides; ransfer of sugar moieties from activated donor molecules to specific acceptor molecules, forming glycosidic bonds	GO:0016020 [membrane]	GO:0008375 [acetylglucosaminyltransferase activity]	NA	Biosynthesis of mono, di, and poly- saccharides	C-Compound and Carbohydrate Metabolism	Physiological adjustment and sustenance process	AK105513
C100A	TR060927	Cold	LOC_Os09g32550.1	Glycosyl hydrolases family 17 protein, expressed	hydrolyse the glycosidic bond between two or more carbohydrates, or between a carbohydrate and a non-carbohydrate moiety	GO:0016020 [membrane]	GO:0003830 [beta-1,4-mannosylglycoprotein 4-beta-N-acetylglucosaminyltransferase activity]	GO:0006487 [protein amino acid N-linked glycosylation]	Breakdown of carbohydrates	C-Compound and Carbohydrate Metabolism	Physiological adjustment and sustenance process	N/A
C100A	TR030807	Cold +H2O2	LOC_Os01g11790.1	GDSL-like Lipase/Acylhydrolase family protein	Breakdown of lipids	GO:0005576 [extracellular region];GO:0005618 [cell wall];	GO:0016788 [hydrolase activity, acting on ester bonds];GO:0016740 [transferase activity]	GO:0006950 [response to stress];GO:0009628 [response to abiotic stimulus]; GO:0006629 [lipid metabolic process]	Breakdown of lipids	Lipid, fatty acid and isoprenoid metabolism	Physiological adjustment and sustenance process	N/A
C100A	TR045555	Cold	LOC_Os04g33720.1	Beta-fructofuranosidase, insoluble isoenzyme 3 precursor, putative, expressed	Hydrolysis of glycosidic linkages between two carbohydrates	NA	GO:0004553 [hydrolase activity, hydrolyzing O-glycosyl compounds]	GO:0005975 [carbohydrate metabolic process]	Carbohydrate metabolic process	C-compound and Carbohydrate Metabolism	Physiological adjustment and sustenance process	AK122069;AK104997
C100A	TR071817	Cold +H2O2	LOC_Os07g48920.1;LOC_Os07g48950.1	Aldehyde dehydrogenase family protein, expressed;betaine-aldehyde dehydrogenase, putative	oxidize a wide variety of aliphatic and aromatic aldehydes	NA	GO:0016491 [oxidoreductase activity]	GO:0005975 [carbohydrate metabolic process]	Carbohydrate metabolic process	C-compound and Carbohydrate Metabolism	Physiological adjustment and sustenance process	AK067110
C100A	TR030156	Cold +H2O2	LOC_Os01g03160.1	Core-2/I-Branching enzyme family protein, expressed	C-compound and carbohydrate metabolism	GO:0016020 [membrane]	GO:0008375 [acetylglucosaminyltransferase activity]	GO:0005975 [carbohydrate metabolism]	Carbohydrate metabolic process	C-compound and carbohydrate metabolism	Physiological adjustment and sustenance process	AK067543
C100A	TR030344	Cold +H2O2	LOC_Os01g05490.1;LOC_Os01g05490.2	Triosephosphate isomerase, cytosolic, putative, expressed	Glycolysis	GO:0005829 [cytosol];GO:0009536 [plastid]	GO:0004807 [triose-phosphate isomerase activity]	GO:0005975 [carbohydrate metabolism];GO:0009058 [biosynthesis];GO:0015979 [photosynthesis]	generation of precursor metabolites and energy	Energy	Physiological adjustment and sustenance process	N/A
C100A	TR064377	Cold	LOC_Os05g49880.1;LOC_Os05g49880.2	Malate dehydrogenase, mitochondrial precursor, putative, expressed	Glycolysis	GO:0005739 [mitochondrion]	GO:0004459 [L-lactate dehydrogenase activity];GO:0030060 [L-malate dehydrogenase activity]	GO:0006096 [glycolysis]; GO:0006100 [tricarboxylic acid cycle intermediate metabolic process];GO:0006108 [malate metabolic process];GO:0009719 [response to endogenous stimulus]	Glucose Catabolism	Energy	Physiological adjustment and sustenance process	AK107472
C100A	TR052910	Cold	LOC_Os08g37840.1	Phosphate-induced protein 1 conserved region containing protein, expressed	Phosphate transport	NA	GO:0009055 [electron carrier activity];GO:0020037 [heme binding]	GO:0006118 [electron transport]	Ion Transport	Transport Facilitation	Physiological adjustment and sustenance process	N/A
C100A	TR057741	Cold +H2O2	LOC_Os06g29790.1	phosphate transporter 1, putative, expressed; EXS family protein, expressed	Cation transport	GO:0016020 [membrane];GO:0016021 [integral to membrane]	NA	NA	Ion Transporter	Transport Facilitation	Physiological adjustment and sustenance process	N/A
C100A	TR064431	Cold +H2O2	LOC_Os05g50550.1	prenyl transferase, putative, expressed	isoprenoid biosynthetic process	GO:0009536 [plastid]	GO:0016740 [transferase activity]	GO:0006629 [lipid metabolism];GO:0008299 [isoprenoid biosynthetic process];GO:0009058 [biosynthesis]	isoprenoid biosynthetic process	Lipid, fatty acid and isoprenoid metabolism	Physiological adjustment and sustenance process	AK110782
C100A	TR072853	Cold +H2O2	LOC_Os05g49290.1;LOC_Os05g49290.3	Very-long-chain fatty acid condensing enzyme, putative, expressed	Lipid, fatty acid and isoprenoid metabolism	NA	GO:0008415 [acyltransferase activity]	GO:0006629 [lipid metabolism];GO:0030154 [cell differentiation]	Lipid metabolic process	Lipid, fatty acid and isoprenoid metabolism	Physiological adjustment and sustenance process	AK109730
C100A	TR062623	Cold +H2O2	LOC_Os05g22940.1	Acetyl-coenzyme A carboxylase, putative, expressed	regulates fatty acid biosynthesis and oxidation	NA	GO:0005524 [ATP binding];GO:0016874 [ligase activity];	GO:0008152 [metabolic process]	Lipid Metabolic process	Lipid, Fatty Acid and Isoprenoid Metabolism	Physiological adjustment and sustenance process	AK062456;AK059592
C100A	TR063562	Cold +H2O2	LOC_Os05g38350.1	glycerol-3-phosphate acyltransferase 8, putative, expressed	Protein tranport	NA	GO:0008415 [acyltransferase activity]	GO:0008152 [metabolism]	Lipid Metabolic process	Lipid, Fatty Acid and Isoprenoid Metabolism	Physiological adjustment and sustenance process	N/A
C100A	TR056707	Cold	LOC_Os06g11090.1	Esterase, putative, expressed	Lipid, fatty acid and isoprenoid metabolism	NA	GO:0004759 [serine esterase activity];GO:0016787 [hydrolase activity]	GO:0008152 [metabolic process]	Lipid Metabolic process	Lipid, Fatty Acid and Isoprenoid Metabolism	Physiological adjustment and sustenance process	AK100224;AK065176;AK061872
C100A	TR072896	Cold +H2O2	LOC_Os11g01730.1;LOC_Os12g01730.1	L-ascorbate oxidase precursor, putative; Laccase, putative;Multicopper oxidase family protein, expressed	Cation Transport	GO:0016020 [membrane]	GO:0005507 [copper ion binding];GO:0016491 [oxidoreductase activity]	NA	Metabolic process	Metabolism	Physiological adjustment and sustenance process	AK066249
C100A	TR044605	Cold	LOC_Os04g16750.1	Photosystem I P700 chlorophyll a apoprotein A2, putative, expressed	Photosynthesis	GO:0009579 [thylakoid;GO:0016021 [integral to membrane]	NA	GO:0006118 [electron transport];GO:0009522 [photosystem I];GO:0015979 [photosynthesis]	Photosynthesis	Energy	Physiological adjustment and sustenance process	RICGPBSLP;AK121587;AK098893;AK098877;AK060428
C100A	TR070405	Cold	TA46420_4530;TA46417_4530	Photosystem I assembly protein Ycf4 [Oryza sativa (japonica cultivar-group)];Photosystem I assembly protein ycf4 [Oryza sativa (Rice)]	Photosynthesis	NA	NA	NA	Photosynthesis	Energy	Physiological adjustment and sustenance process	N/A
C100A	TR070473	Cold	LOC_Os01g65910.1;LOC_Os08g15280.1;LOC_Os10g21290.1	Apocytochrome F, C-terminal family protein;Apocytochrome f precursor, putative;Apocytochrome f precursor, putative	Heme Transporter	GO:0031361 [integral to thylakoid membrane]	GO:0009055 [electron carrier activity]	GO:0006118 [electron transport];GO:0015979 [photosynthesis]	Photosynthesis	Energy	Physiological adjustment and sustenance process	N/A
C100A	TR072371	Cold +H2O2	LOC_Os06g39710.1;LOC_Os08g15260.1;LOC_Os09g04680.1;LOC_Os10g21310.1;LOC_Os12g10600.1	Photosystem II P680 chlorophyll A apoprotein, putative;Photosystem II P680 chlorophyll A apoprotein, putative, expressed;Photosystem II P680 chlorophyll A apoprotein, putative;Photosystem II P680 chlorophyll A apoprotein, putative, expressed;Photosystem I	Photosynthesis	GO:0016020 [membrane]	GO:0016168 [chlorophyll binding]	GO:0009521 [photosystem];GO:0009767 [photosynthetic electron transport];GO:0019684 [photosynthesis, light reaction]	Photosynthesis	Energy	Physiological adjustment and sustenance process	AK099477
C100A	TR070067	Cold	AK059143;AF143941	Photosystem II reaction center L protein related cluster;Photosystem II reaction center L protein related cluster	Photosynthesis	GO:0016020 [membrane]	GO:0016168 [chlorophyll binding]	GO:0009521 [photosystem];GO:0009767 [photosynthetic electron transport];GO:0019684 [photosynthesis, light reaction]	Photosynthesis	Energy	Physiological adjustment and sustenance process	AK071666
C100A	TR056233	Cold	LOC_Os06g05060.1	Early flowering 3, putative, expressed	Receptor/mediator	NA	GO:0005249 [voltage-gated potassium channel activity];	GO:0006813 [potassium ion transport];GO:0008076 [voltage-gated potassium channel complex]	Potassium transporter	Transport Facilitation	Physiological adjustment and sustenance process	AK065782
C100A	TR040244	Cold +H2O2	LOC_Os03g14530.1	40S ribosomal protein S20, putative, expressed	Structural Component of Ribosomes	GO:0005829 [cytosol];GO:0005840 [ribosome]	GO:0005198 [structural molecule activity];GO:0006412 [protein biosynthesis]	GO:0003735 [structural constituent of ribosome]	Structural Component of Ribosomes	Protein Biosynthesis	Physiological adjustment and sustenance process	OSCHALSYN;AK067810;AB000801
C100A	TR071350	Cold +H2O2	LOC_Os04g16720.1;LOC_Os08g15240.1;LOC_Os10g21340.1;LOC_Os12g10580.1	Ribosomal protein S15 containing protein;ribosomal protein S15 containing protein;NAD, putative;Ribulose bisphosphate carboxylase large chain precursor, putative	Structural Component of Ribosomes	GO:0005622 [intracellular];GO:0005840 [ribosome];GO:0016020 [membrane]	GO:0009055 [electron carrier activity];GO:0016651 [oxidoreductase activity, acting on NADH or NADPH]	GO:0003735 [structural constituent of ribosome];GO:0006118 [electron transport];GO:0006412 [translation];	Structural Component of Ribosomes	Protein Biosynthesis	Physiological adjustment and sustenance process	N/A
C100A	TR050023	Cold +H2O2	LOC_Os07g41750.1;LOC_Os07g41750.2	40S ribosomal protein S3-A, putative, expressed	Structural Component of Ribosomes	GO:0005829 [cytosol];GO:0005840 [ribosome]	GO:0005198 [structural molecule activity];GO:0006412 [protein biosynthesis]	GO:0003735 [structural constituent of ribosome]	Structural Component of Ribosomes	Protein Biosynthesis	Physiological adjustment and sustenance process	N/A
C100A	TR073034	Cold	LOC_Os12g33930.1;LOC_Os12g34070.1	Ribosomal protein S12 containing protein;Mitochondrial ribosomal protein S3, putative, expressed	Structural Component of Ribosomes	GO:0005622 [intracellular];GO:0005840 [ribosome]	GO:0005198 [structural molecule activity];GO:0008137 [NADH dehydrogenase (ubiquinone) activity]	GO:0003735 [structural constituent of ribosome];GO:0006120 [mitochondrial electron transport, NADH to ubiquinone];GO:0006412 [protein biosynthesis]	Structural Component of Ribosomes	Protein Biosynthesis	Physiological adjustment and sustenance process	AK066695;AK063158
C100A	TR033234	Cold	LOC_Os01g51020.1	Ribosomal L28e protein family protein, expressed	Translation elongation	GO:0005622 [intracellular];GO:0005829 [cytosol];GO:0005840 [ribosome]	GO:0005198 [structural molecule activity];	GO:0003735 [structural constituent of ribosome];GO:0006412 [protein biosynthesis]	Structural Component of Ribosomes	Protein Biosynthesis	Physiological adjustment and sustenance process	RICRIC;AK060920
C100A	TR068226	Cold	LOC_Os11g18110.1	POT family protein	Peptide transport	GO:0016020 [membrane];GO:0016021 [integral to membrane]	GO:0005215 [transporter activity];GO:0005351 [sugar porter activity]	GO:0006950 [response to stress]; GO:0009607 [response to biotic stimulus]; GO:0006810 [transport];GO:0008643 [carbohydrate transport];	Sugar transport	Transport Facilitation	Physiological adjustment and sustenance process	AK098914;AK071968;AK062152
C100A	TR063657	Cold	LOC_Os05g39760.1	protein transporter, putative, expres; VHS domain containing protein, expressed	Protein Transport	GO:0005794 [Golgi apparatus]	GO:0005215 [transporter activity];	GO:0006886 [intracellular protein transport]	Vesicle transport	Cellular Transport and Transport Mechanism	Physiological adjustment and sustenance process	AK073698
C100A	TR068489	Cold +H2O2	LOC_Os11g24560.1	protein transport protein Sec23A, putative, expressed	ER to Golgi vesicle protein transport	GO:0030127 [COPII vesicle coat]	GO:0005215 [transporter activity];GO:0005515 [protein binding]	GO:0006886 [intracellular protein transport];GO:0006888 [ER to Golgi vesicle-mediated transport]	Vesicle Transport	Cellular Transport and Transport Mechanism	Physiological adjustment and sustenance process	AK105428;AK073287
C100A	TR036043	Cold	LOC_Os02g13890.1	Zinc finger family protein, putative, expressed	Protein Interaction	NA	GO:0005515 [protein binding];GO:0008270 [zinc ion binding]	NA	Protein Interaction	Cellular Communication and Signal Transduction	Signaling and response regulation	AK119759;AK105824;AK059867
C100A	TR033099	Cold +H2O2	LOC_Os01g49290.1	Guanine nucleotide-binding protein beta subunit, putative, expressed	Second messenger formation	GO:0005794 [Golgi apparatus];GO:0005886 [plasma membrane];GO:0016020 [membrane]	GO:0000166 [nucleotide binding];GO:0004871 [signal transducer activity];GO:0005215 [transporter activity]	GO:0006810 [transport];GO:0007165 [signal transduction];	Second messenger formation	Cellular Communication and Signal Transduction	Signaling and response regulation	N/A
C100A	TR030100	Cold	LOC_Os01g02410.1	Protein kinase domain containing protein, expressed	Protein Phosphorylation	GO:0005634 [nucleus];GO:0005737 [cytoplasm];GO:0005739 [mitochondrion];GO:0016020 [membrane]	GO:0004674 [protein serine/threonine kinase activity;GO:0004713 [protein-tyrosine kinase activity];GO:0004871 [signal transducer activity];GO:0000166 [nucleotide binding]	GO:0006950 [response to stress]; GO:0009607 [response to biotic stimulus]; GO:0009628 [response to abiotic stimulus];GO:0009719 [response to endogenous stimulus]; GO:0006464 [protein modification];GO:0006468 [protein amino acid phosphorylation];GO:0007165 [signal transduction];GO:0007582 [physiological process];GO:0009605 [response to external stimulus];	Ser/Thr or Tyr Phosphorylation	Cellular Communication and Signal Transduction	Signaling and response regulation	AK067760
C100A	TR065850	Cold	LOC_Os12g23700.1	Protein kinase domain containing protein, expressed	Protein Phosphorylation	GO:0005634 [nucleus];GO:0005737 [cytoplasm];GO:0005739 [mitochondrion];GO:0016020 [membrane]	GO:0004674 [protein serine/threonine kinase activity;GO:0004713 [protein-tyrosine kinase activity];GO:0004871 [signal transducer activity];GO:0000166 [nucleotide binding]	GO:0006950 [response to stress]; GO:0009607 [response to biotic stimulus]; GO:0009628 [response to abiotic stimulus];GO:0009719 [response to endogenous stimulus]; GO:0006464 [protein modification];GO:0006468 [protein amino acid phosphorylation];GO:0007165 [signal transduction];GO:0007582 [physiological process];GO:0009605 [response to external stimulus];	Ser/Thr or Tyr Phosphorylation	Cellular Communication and Signal Transduction	Signaling and response regulation	N/A
C100A	TR062317	Cold	LOC_Os05g14750.1	Protein kinase PVPK-1, putative, expressed	Protein Phopshorylation	GO:0005634 [nucleus];GO:0005737 [cytoplasm];GO:0005739 [mitochondrion];GO:0016020 [membrane]	GO:0004674 [protein serine/threonine kinase activity;GO:0004713 [protein-tyrosine kinase activity];GO:0004871 [signal transducer activity];GO:0000166 [nucleotide binding]	GO:0006950 [response to stress]; GO:0009607 [response to biotic stimulus]; GO:0009628 [response to abiotic stimulus];GO:0009719 [response to endogenous stimulus]; GO:0006464 [protein modification];GO:0006468 [protein amino acid phosphorylation];GO:0007165 [signal transduction];GO:0007582 [physiological process];GO:0009605 [response to external stimulus];	Ser/Thr or Tyr Phosphorylation	Cellular Communication and Signal Transduction	Signaling and response regulation	AK105432;AK069510
C100A	TR031988	Cold +H2O2	LOC_Os01g32964.1	Protein phosphatase 2C containing protein, expressed	Protein Phosphorylation	GO:0005634 [nucleus];GO:0005737 [cytoplasm];GO:0005739 [mitochondrion];GO:0016020 [membrane]	GO:0004674 [protein serine/threonine kinase activity;GO:0004713 [protein-tyrosine kinase activity];GO:0004871 [signal transducer activity];GO:0000166 [nucleotide binding]	GO:0006950 [response to stress]; GO:0009607 [response to biotic stimulus]; GO:0009628 [response to abiotic stimulus];GO:0009719 [response to endogenous stimulus]; GO:0006464 [protein modification];GO:0006468 [protein amino acid phosphorylation];GO:0007165 [signal transduction];GO:0007582 [physiological process];GO:0009605 [response to external stimulus];	Ser/Thr or Tyr Phosphorylation	Cellular Communication and Signal Transduction	Signaling and response regulation	N/A
C100A	TR061921	Cold +H2O2	LOC_Os05g07850.1	Protein kinase domain containing protein	Protein Phosphorylation	GO:0005634 [nucleus];GO:0005737 [cytoplasm];GO:0005739 [mitochondrion];GO:0016020 [membrane]	GO:0004674 [protein serine/threonine kinase activity;GO:0004713 [protein-tyrosine kinase activity];GO:0004871 [signal transducer activity];GO:0000166 [nucleotide binding]	GO:0006950 [response to stress]; GO:0009607 [response to biotic stimulus]; GO:0009628 [response to abiotic stimulus];GO:0009719 [response to endogenous stimulus]; GO:0006464 [protein modification];GO:0006468 [protein amino acid phosphorylation];GO:0007165 [signal transduction];GO:0007582 [physiological process];GO:0009605 [response to external stimulus];	Ser/Thr or Tyr Phosphorylation	Cellular Communication and Signal Transduction	Signaling and response regulation	N/A
C100A	TR064011	Cold +H2O2	LOC_Os05g44930.1	Protein kinase domain containing protein, expressed	Protein Phosphorylation	GO:0005634 [nucleus];GO:0005737 [cytoplasm];GO:0005739 [mitochondrion];GO:0016020 [membrane]	GO:0004674 [protein serine/threonine kinase activity;GO:0004713 [protein-tyrosine kinase activity];GO:0004871 [signal transducer activity];GO:0000166 [nucleotide binding]	GO:0006950 [response to stress]; GO:0009607 [response to biotic stimulus]; GO:0009628 [response to abiotic stimulus];GO:0009719 [response to endogenous stimulus]; GO:0006464 [protein modification];GO:0006468 [protein amino acid phosphorylation];GO:0007165 [signal transduction];GO:0007582 [physiological process];GO:0009605 [response to external stimulus];	Ser/Thr or Tyr Phosphorylation	Cellular Communication and Signal Transduction	Signaling and response regulation	AY371049;AK102000
C100A	TR039410	Cold +H2O2	LOC_Os03g04050.1	Protein kinase family protein, putative, expressed	Protein Phosphorylation	GO:0005634 [nucleus];GO:0005737 [cytoplasm];GO:0005739 [mitochondrion];GO:0016020 [membrane]	GO:0004674 [protein serine/threonine kinase activity;GO:0004713 [protein-tyrosine kinase activity];GO:0004871 [signal transducer activity];GO:0000166 [nucleotide binding]	GO:0006950 [response to stress]; GO:0009607 [response to biotic stimulus]; GO:0009628 [response to abiotic stimulus];GO:0009719 [response to endogenous stimulus]; GO:0006464 [protein modification];GO:0006468 [protein amino acid phosphorylation];GO:0007165 [signal transduction];GO:0007582 [physiological process];GO:0009605 [response to external stimulus];	Ser/Thr or Tyr Phosphorylation	Cellular Communication and Signal Transduction	Signaling and response regulation	AK109673
C100A	TR034671	Cold +H2O2	LOC_Os01g68860.1;LOC_Os01g68860.2;LOC_Os01g68860.3	Zinc finger CCCH type domain containing protein ZFN-like 2, putative, expressed	DNA binding	NA	GO:0003676 [nucleic acid binding];GO:0008270 [zinc ion binding]	NA	Transcription	Transcription	Signaling and response regulation	AK120789;AK069943;AK065914
C100A	TR073035	Cold	LOC_Os01g57944.1;LOC_Os12g33960.1	DNA-directed RNA polymerase alpha chain, putative, expressed;translation initiation factor IF-1 family protein	Transcription	GO:0005634 [nucleus];GO:0005737 [cytoplasm]	GO:0003677 [DNA binding];GO:0003899 [DNA-directed RNA polymerase activity];GO:0046983 [protein dimerization activity]	GO:0006350 [transcription];GO:0006351 [transcription, DNA-dependent]	Transcription	Transcription	Signaling and response regulation	AK062522
C100A	TR055937	Cold	LOC_Os06g01230.1;LOC_Os06g01230.2	nam-like protein 1, putative, expressed; No apical meristem protein, expressed	Transcription	NA	GO:0003677 [DNA binding];GO:0003700 [transcription factor activity]	GO:0006350 [transcription];GO:0007275 [development];GO:0045449 [regulation of transcription]	Transcription	Transcription	Signaling and response regulation	N/A
C100A	TR068991	Cold	LOC_Os11g32670.1	GRF zinc finger family protein	DNA binding	NA	GO:0008270 [zinc ion binding]	NA	Transcription Initiation	Transcription	Signaling and response regulation	N/A
C100A	TR060214	Cold	LOC_Os09g21410.1	BED zinc finger family protein	DNA binding	NA	GO:0003677 [DNA binding]	NA	Transcription initiation	Transcription	Signaling and response regulation	AK103741
C100A	TR071577	Cold	LOC_Os04g58190.1;LOC_Os04g58190.3	Dof domain, zinc finger family protein, expressed	DNA binding	GO:0005634 [nucleus]	GO:0003677 [DNA binding];GO:0003700 [transcription factor activity];GO:0008270 [zinc ion binding]	GO:0006350 [transcription];GO:0045449 [regulation of transcription]	Transcription Initiation	Transcription	Signaling and response regulation	AK109954
C100A	TR046442	Cold	LOC_Os04g45890.1	Zinc knuckle family protein	DNA binding	NA	GO:0003676 [nucleic acid binding];GO:0008270 [zinc ion binding]	NA	Transcrption initiation	Transcription	Signaling and response regulation	N/A
C100A	TR062542	Cold +H2O2	LOC_Os05g19954.1	TRNA pseudouridine synthase family protein, expressed	Translation elongation	NA	GO:0004730 [pseudouridylate synthase activity]	GO:0008033 [tRNA processing]	t-RNA processing	Transcription	Signaling and response regulation	N/A
C100A	TR061271	Cold +H2O2	LOC_Os09g38300.1	Kelch motif family protein	Cytoskeleton	NA	NA	NA	Unknown	Unknown		N/A
C100A	TR052881	Cold	LOC_Os08g37480.1;LOC_Os08g37480.2	Surfeit locus protein 5 containing protein, expressed	Others	NA	NA	NA	Unknown	Unknown		AK102600
C100A	TR072750	Cold	LOC_Os05g36110.1;LOC_Os05g36110.2	COV1-like protein, putative, expressed	Component of Cell membrane	NA	NA	NA	Unknown	Unknown		N/A
C100A	TR058502	Cold	LOC_Os06g42890.1	Myb family protein, putative	Transcription	NA	NA	NA	Unknown	Unknown		AK101913
C78	TR058279	Cold	LOC_Os06g39590.1;LOC_Os06g39590.2	Auxin-induced protein 22B, putative, expressed	Growth Regulation	GO:0005634 [nucleus]	NA	GO:0045449 [regulation of transcription]	Cell Growth, Cell Division and DNA Synthesis	Cell Growth, Cell Division and DNA synthesis	Defense and repair mechanism	AK066391;AK061858
C78	TR058207	Cold	LOC_Os06g38520.1	Pectate lyase family protein	maceration and soft-rotting of plant tissue; Induced by pectin and has been implicated in plant disease	NA	NA	NA	Cell Wall Growth and Remodeling	Cell wall Biogenesis	Defense and repair mechanism	AK066471;AK066436
C78	TR047773	Cold +H2O2	LOC_Os07g04690.1	UDP-glucose 4-epimerase family protein, expressed	galactose metabolic process	NA	GO:0016857 [racemase and epimerase activity, acting on carbohydrates and derivatives]	GO:0045226 [extracellular polysaccharide biosynthetic process]; GO:0005975 [carbohydrate metabolic process]; GO:0006694 [steroid biosynthetic process]	Cell Wall Growth and Remodeling	Cell Wall Biogenesis	Defense and repair mechanism	N/A
C78	TR056696	Cold +H2O2	LOC_Os06g10960.1	Galactoside 2-alpha-L-fucosyltransferase, putative	Component of Cell Wall	GO:0016020 [membrane]	GO:0008107 [galactoside 2-alpha-L-fucosyltransferase activity]	GO:0042546 [cell wall biogenesis]	Cell Wall Growth and Remodeling	Cell Wall Biogenesis	Defense and repair mechanism	AK073189
C78	TR058597	Cold	LOC_Os06g44040.1	DOMON domain containing protein, expressed	Cellular adhesion and binding	NA	GO:0004500 [dopamine beta-monooxygenase activity]	GO:0006548 [histidine catabolic process]	Cellular adhesion	Cell Wall Biogenesis	Defense and repair mechanism	N/A
C78	TR069558	Cold +H2O2	LOC_Os11g41110.1	HAT family dimerisation domain containing protein	Chromatin Organization	NA	GO:0003677 [DNA binding]	NA	Chromatin Organization	Cell growth, cell division and DNA synthesis	Defense and repair mechanism	AK120040;AK101774
C78	TR072610	Cold	LOC_Os05g01460.1;LOC_Os05g01460.3	TPR Domain containing protein, expressed	Chromatin Organization	NA	NA	NA	Chromatin Organization	Cell growth, cell division and DNA synthesis	Defense and repair mechanism	AK111837
C78	TR070296	Cold +H2O2	LOC_Os01g43030.1;LOC_Os01g43030.2	TPR Domain containing protein, expressed	Chromatin Organization	NA	NA	NA	Chromatin Organization	Cell growth, cell division and DNA synthesis	Defense and repair mechanism	N/A
C78	TR040489	Cold	LOC_Os03g17590.1	HAD-superfamily subfamily IIA hydrolase, TIGR01456, CECR5 containing protein, expressed	Participates in xenobiotic gamma-hexachlorocyclohexane degradation and 1,2-dichloroethane degradation	GO:0005618 [cell wall]	GO:0003993 [acid phosphatase activity]	GO:0009719 [response to endogenous stimulus]	Detoxification and Efflux Mechanism	Cell Rescue, Defense and Ageing	Defense and repair mechanism	AK100119;AK061855
C78	TR062052	Cold +H2O2	LOC_Os05g10330.1	HAD superfamily phosphatase containing protein	Participates in xenobiotic gamma-hexachlorocyclohexane degradation and 1,2-dichloroethane degradation	GO:0005618 [cell wall]	GO:0003993 [acid phosphatase activity]	GO:0009719 [response to endogenous stimulus]	Detoxification and Efflux Mechanism	Cell Rescue, Defense and Ageing	Defense and repair mechanism	N/A
C78	TR058598	Cold +H2O2	LOC_Os06g44050.1	Methyladenine glycosylase family protein, expressed	base excision repair enzyme	NA	GO:0008725 [DNA-3-methyladenine glycosylase I activity]	GO:0006950 [response to stress]; GO:0006284 [base-excision repair]	DNA Repair	Cell Growth, Cell Division and DNA synthesis	Defense and repair mechanism	AK066262
C78	TR072847	Cold	LOC_Os05g48800.1;LOC_Os05g48800.2	Fiber protein Fb2, putative, expressed	Cell Cycle Control and Mitosis	NA	GO:0003674 [molecular_function]	GO:0006950 [response to stress]; GO:0009628 [response to abiotic stimulus]	Novel Stress Protein	Response to stress	Defense and repair mechanism	AK068082
C78	TR057171	Cold	LOC_Os06g18900.1	Embryogenesis transmembrane protein, putative, expressed	Dehydration-induced	NA	NA	NA	Novel Stress Protein	Response to stress	Defense and repair mechanism	N/A
C78	TR072868	Cold	LOC_Os05g51630.1;LOC_Os05g51630.2	Early-responsive to dehydration protein, putative, expressed	Dehydration-induced	GO:0016020 [membrane]	NA	NA	Novel Stress Protein	Response to stress	Defense and repair mechanism	AK070042
C78	TR034959	Cold	LOC_Os01g72900.1	ABA/WDS induced protein, expressed	ABA and wounding-induced	NA	NA	GO:0006950 [response to stress]	Novel Stress Protein	Response to stress	Defense and repair mechanism	N/A
C78	TR060854	Cold +H2O2	LOC_Os09g31200.1	Multiple stress-responsive zinc-finger protein ISAP1, putative, expressed	Stress Responsive	GO:0005739 [mitochondrion]	GO:0003677 [DNA binding]	GO:0006950 [response to stress]; GO:0008152 [metabolism]	Novel Stress Protein	Response to stress	Defense and repair mechanism	N/A
C78	TR032258	Cold	LOC_Os01g37490.1	Dynein light chain, putative, expressed	Organization of Cytoskeleton	GO:0005856 [cytoskeleton]	GO:0003777 [microtubule motor activity]	GO:0005875 [microtubule associated complex]	Organization of Cytoskeleton	Cellular Organization	Defense and repair mechanism	AK069376;AK061037
C78	TR034921	Cold	LOC_Os01g72430.1	NADPH-dependent FMN reductase family protein, putative, expressed	Low temperature response protein 6	NA	GO:0003824 [catalytic activity]	NA	Oxidative stress response and cellular redox regulation	Cell Rescue, Defense and Ageing	Defense and repair mechanism	AK121209
C78	TR043386	Cold	LOC_Os03g59170.1	OsAPRL5 - Oryza sativa adenosine 5'-phosphosulfate reductase-like, expressed	two-electron reduction of adenosine 5'-phosphosulfate to sulfite and AMP	NA	NA	GO:0045454 [cell redox homeostasis]	Oxidative stress response and cellular redox regulation	Cell Rescue, Defense and Ageing	Defense and repair mechanism	N/A
C78	TR055550	Cold +H2O2	TA30200_4530	Glutathione S-transferase, putative [Oryza sativa (japonica cultivar-group)]	Cell Redox Homeostais; Glutaredoxin functions as an electron carrier in the glutathione-dependent synthesis of deoxyribonucleotides by the enzyme ribonucleotide reductase	GO:0016020 [membrane]; GO:0009536 [plastid]	GO:0004602 [glutathione peroxidase activity]	GO:0006950 [response to stress]; GO:0006979 [response to oxidative stress];GO:0009628 [response to abiotic stimulus]; GO:0009719 [response to endogenous stimulus]; GO:0009991 [response to extracellular stimulus]	Oxidative stress response and cellular redox regulation	Cell Rescue, Defense and Ageing	Defense and repair mechanism	AK073248;AK066430
C78	TR068809	Cold	LOC_Os11g30060.1	NB-ARC domain containing protein	Pathogenesis related	GO:0005739 [mitochondrion]	GO:0005524 [ATP binding]	GO:0006952 [defense response]; GO:0006915 [apoptosis]	Pathogenesis- or apoptosis-related protein	Cell Rescue, Defense and Ageing	Defense and repair mechanism	AK063805
C78	TR031264	Cold	LOC_Os01g18400.1	26 kDa endochitinase 1 precursor, putative, expressed	PR-protein	NA	GO:0004568 [chitinase activity]	GO:0008219 [cell death]; GO:0006032 [chitin catabolic process]	Pathogenesis- or apoptosis-related protein	Cell rescue, defense and ageing	Defense and repair mechanism	AK066075;AK061981
C78	TR068013	Cold	LOC_Os11g14230.1	Hemolysin A family protein, expressed	Others	NA	GO:0003723 [RNA binding]	GO:0019836 [hemolysis by symbiont of host red blood cells]	Pathogenesis- or apoptosis-related protein	Cell Rescue, Defense and Ageing	Defense and repair mechanism	AK106170
C78	TR036537	Cold	LOC_Os02g21520.1	Chalcone isomerase 3, putative, expressed	flavonoid biosynthetic process	NA	GO:0016747 [transferase activity, transferring groups other than amino-acyl groups]	GO:0009058 [biosynthetic process]	Pathogenesis- or apoptosis-related protein	Cell rescue, defense and ageing	Defense and repair mechanism	AK122168;AK121269;AK068819
C78	TR048088	Cold +H2O2	LOC_Os07g09040.1	Peptidyl-prolyl cis-trans isomerase, FKBP-type family protein, expressed	Protein Folding	GO:0016020 [membrane];GO:0009536 [plastid]	NA	GO:0006457 [protein folding]	Protein Folding and Stabilization	Protein destination	Defense and repair mechanism	AK065278
C78	TR042122	Cold	LOC_Os03g43020.1	Prefoldin subunit 4, putative, expressed	Protein Folding	NA	GO:0051082 [unfolded protein binding];	GO:0006457 [protein folding];GO:0016272 [prefoldin complex];GO:0019538 [protein metabolism]	Protein Folding and Stabilization	Protein destination	Defense and repair mechanism	N/A
C78	TR063215	Cold	LOC_Os05g33010.1;LOC_Os05g33010.2	DnaJ domain containing protein, expressed	Chaperone	GO:0005634 [nucleus];GO:0009536 [plastid];GO:0016020 [membrane]	GO:0004879 [ligand-dependent nuclear receptor activity];GO:0051082 [unfolded protein binding];GO:0006355 [regulation of transcription, DNA-dependent]	GO:0006457 [protein folding];GO:0031072 [heat shock protein binding];GO:0051082 [unfolded protein binding];GO:0006508 [proteolysis]	Protein Folding and Stabilization	Protein Destination	Defense and repair mechanism	AK058557
C78	TR058928	Cold	LOC_Os06g48570.1	phosphatase DCR2, putative, expressed	Protein Phosphorylation	NA	GO:0016787 [hydrolase activity]	NA	Protein Modification	Protein Destination	Defense and repair mechanism	N/A
C78	TR030647	Cold	LOC_Os01g09560.1	Mitochondrial processing peptidase alpha subunit, mitochondrial precursor, putative, expressed	Protein Modification	GO:0005739 [mitochondrion]	GO:0016787 [hydrolase activity]	GO:0009987 [cellular process];GO:0019538 [protein metabolism]	Protein Modification	Protein Destination	Defense and repair mechanism	AK119793;AK106128;AK070140;AK061067;AF140722
C78	TR032353	Cold +H2O2	LOC_Os01g38950.1	Casein kinase I, delta isoform, putative, expressed	Protein Modification	GO:0005634 [nucleus];GO:0005737 [cytoplasm]	GO:0004672 [protein kinase activity];GO:0004674 [protein serine/threonine kinase activity];GO:0004713 [protein-tyrosine kinase activity];	GO:0006464 [protein modification];GO:0006468 [protein amino acid phosphorylation]	Protein Modification	Protein Destination	Defense and repair mechanism	AK109438;AK061766
C78	TR066720	Cold +H2O2	LOC_Os12g38790.1	Targeting protein for Xklp2 containing protein, expressed	Protein targeting	NA	NA	NA	Protein Targeting	Protein destination	Defense and repair mechanism	N/A
C78	TR048205	Cold	LOC_Os07g10570.1	13 kDa prolamin precursor, putative, expressed	Catabolism of Storage Proteins	NA	GO:0045735 [nutrient reservoir activity]	NA	Protein Targeting	Protein Destination	Defense and repair mechanism	AK061265
C78	TR056424	Cold +H2O2	LOC_Os06g07210.1	Ribonucleoside-diphosphate reductase large subunit, putative, expressed	Nucleotide Metabolism	NA	GO:0004748 [ribonucleoside-diphosphate reductase activity]	GO:0005971 [ribonucleoside-diphosphate reductase complex];GO:0006260 [DNA replication]	Replication	Cell Growth, Cell Division and DNA Synthesis	Defense and repair mechanism	AK068858
C78	TR035298	Cold +H2O2	LOC_Os02g03450.1	Golgi SNARE 12 protein, putative, expressed	protein transport through the Golgi apparatus	GO:0016020 [membrane];GO:0016021 [integral to membrane]	GO:0005515 [protein binding]	GO:0042309 [homoiothermy];GO:0050825 [ice binding];GO:0050826 [response to freezing]; GO:0006810 [transport];GO:0006886 [intracellular protein transport]	Response to freezing	Response to stress	Defense and repair mechanism	AK072120
C78	TR053336	Cold	LOC_Os08g43360.1	nucleic acid binding protein, putative, expressed; RNA recognition motif family protein, expressed	implicated in regulation of alternative splicing (SR, U2AF, Sxl), protein components of small nuclear ribonucleoproteins (U1 and U2 snRNPs), and proteins that regulate RNA stability and translation	NA	GO:0003676 [nucleic acid binding];	GO:0042309 [homoiothermy]; GO:0050825 [ice binding]; GO:0050826 [response to freezing]	Response to freezing	Response to stress	Defense and repair mechanism	AK066553
C78	TR037007	Cold	LOC_Os02g29530.1	Glycosyltransferase QUASIMODO1, putative, expressed	biosynthesis of disaccharides, oligosaccharides and polysaccharides; ransfer of sugar moieties from activated donor molecules to specific acceptor molecules, forming glycosidic bonds	NA	GO:0004086 [carbamoyl-phosphate synthase activity]	GO:0042309 [homoiothermy]; GO:0050825 [ice binding]; GO:0050826 [response to freezing]; GO:0016051 [carbohydrate biosynthetic process]	Response to freezing	Response to stress	Defense and repair mechanism	N/A
C78	TR072540	Cold	LOC_Os09g27030.1	thiol protease aleurain precursor, putative, expressed; Cysteine proteinase 2 precursor, putative, expressed	Ubiquitination and Proteolysis	GO:0016020 [membrane]	GO:0004197 [cysteine-type endopeptidase activity];GO:0008234 [cysteine-type peptidase activity];GO:0016787 [hydrolase activity]	GO:0006950 [response to stress]; GO:0009628 [response to abiotic stimulus]; GO:0006508 [proteolysis]; GO:0019538 [protein metabolism]	Ubiquitination and Proteolysis	Protein Destination	Defense and repair mechanism	AK073262
C78	TR052601	Cold +H2O2	LOC_Os08g33540.1	ATP-dependent Clp protease adaptor protein ClpS containing protein, expressed	Protease activity	NA	NA	GO:0019538 [protein metabolism];GO:0006508 [proteolysis]	Ubiquitination and Proteolysis	Protein Destination	Defense and repair mechanism	AK102273
C78	TR050363	Cold	LOC_Os07g46350.1	Serine carboxypeptidase II-3 precursor, putative, expressed	Peptidase	NA	GO:0004185 [serine carboxypeptidase activity];GO:0016787 [hydrolase activity]	GO:0006508 [proteolysis];	Ubiquitination and Proteolysis	Protein destination	Defense and repair mechanism	N/A
C78	TR061351	Cold +H2O2	LOC_Os09g39170.1	cysteine proteinase COT44 precursor, putative; Papain family cysteine protease containing protein	Protease	GO:0016020 [membrane]	GO:0008234 [cysteine-type peptidase activity];GO:0016787 [hydrolase activity]	GO:0006950 [response to stress]; GO:0009628 [response to abiotic stimulus]; GO:0006508 [proteolysis]; GO:0019538 [protein metabolism]	Ubiquitination and Proteolysis	Protein destination	Defense and repair mechanism	N/A
C78	TR058704	Cold +H2O2	LOC_Os06g45480.1	metallopeptidase, putative, expressed; Peptidase M20/M25/M40 family protein, putative, expressed	Ubiquitination and Proteolysis	NA	GO:0008237 [metallopeptidase activity]	GO:0006508 [proteolysis]	Ubiquitination and Proteolysis	Protein Destination	Defense and repair mechanism	AK105672;AK103786;AK058402
C78	TR048737	Cold	LOC_Os07g20544.1;LOC_Os07g20544.2	lysine-sensitive aspartokinase 3, putative, expressed; Aspartate kinase family protein, expressed	Protein Modification	NA	GO:0004072 [aspartate kinase activity];GO:0016597 [amino acid binding]	GO:0008652 [amino acid biosynthetic process]	Amino acid and derivative metabolism	Amino acid and derivative metabolism	Physiological adjustment and sustenance process	AK106154;AK104793;AK098925
C78	TR034751	Cold +H2O2	LOC_Os01g70300.1;LOC_Os01g70300.2	lysine-sensitive aspartokinase 3, putative, expressed; Aspartate kinase family protein, expressed	Protein Modification	NA	GO:0004072 [aspartate kinase activity];GO:0016597 [amino acid binding]	GO:0006519 [amino acid and derivative metabolism];GO:0008652 [amino acid biosynthetic process];	Amino acid and derivative metabolism	Amino acid and derivative metabolism	Physiological adjustment and sustenance process	AK121335;AK100616
C78	TR034566	Cold	LOC_Os01g67540.1	AMP-binding enzyme family protein, expressed	C-compound and Carbohydrate Metabolism	GO:0005777 [peroxisome]	GO:0003824 [catalytic activity]	GO:0006950 [response to stress]; GO:0009605 [response to external stimulus]; GO:0009607 [response to biotic stimulus]; GO:0009628 [response to abiotic stimulus]; GO:0006519 [amino acid and derivative metabolism]; GO:0006629 [lipid metabolism];	Amino acid derivative and lipid metabolic process	Amino acid derivative and lipid metabolic process	Physiological adjustment and sustenance process	AK103619
C78	TR043478	Cold +H2O2	LOC_Os03g60370.1	Histidine acid phosphatase family protein, putative, expressed	Amino acid metabolism	NA	GO:0003993 [acid phosphatase activity]; GO:0016787 [hydrolase activity]	NA	Amino acid derivative and lipid metabolic process	Amino acid derivative and lipid metabolic process	Physiological adjustment and sustenance process	N/A
C78	TR056132	Cold +H2O2	LOC_Os06g03930.1	Cytochrome P450 family protein, expressed	Biosynthetic reactions (fatty acid conjugates, terpenoids, drugs	GO:0005739 [mitochondrion]	GO:0004497 [monooxygenase activity];GO:0019825 [oxygen binding];GO:0020037 [heme binding]	GO:0006118 [electron transport];GO:0006519 [amino acid and derivative metabolism];GO:0006629 [lipid metabolism] GO:0009058 [biosynthesis];GO:0019748 [secondary metabolism]	Amino acid derivative and lipid metabolic process	Amino acid derivative and lipid metabolic process	Physiological adjustment and sustenance process	N/A
C78	TR042276	Cold +H2O2	LOC_Os03g45170.1	high-affinity cationic amino acid transporter 1, putative, expressed; Amino acid permease family protein, expressed	Amino acid metabolism and transport	GO:0016020 [membrane];GO:0005840 [ribosome]	GO:0005215 [transporter activity]	GO:0006810 [transport];GO:0003735 [structural constituent of ribosome];GO:0006412 [translation]	Amino acid transport	Transport Facilitation	Physiological adjustment and sustenance process	N/A
C78	TR039580	Cold	LOC_Os03g06139.1	ATPase, coupled to transmembrane movement of substances, putative, expressed; ABC transporter family protein, putative, expressed	export or import of a wide variety of substrates ranging from small ions to macromolecules	GO:0016021 [integral to membrane]	GO:0000166 [nucleotide binding];GO:0004849 [uridine kinase activity];GO:0005215 [transporter activity];GO:0005524 [ATP binding];GO:0017111 [nucleoside-triphosphatase activity]	GO:0009607 [response to biotic stimulus]; GO:0006810 [transport];GO:0042626 [ATPase activity, coupled to transmembrane movement of substances]	ATP Binding Cassette (ABC) Transporter	Transport Facilitation	Physiological adjustment and sustenance process	AK100697;AK071823
C78	TR072867	Cold	LOC_Os05g51530.1;LOC_Os05g51530.2	Vacuolar ATP synthase subunit C, putative, expressed	Vacuolar Transport	NA	GO:0005524 [ATP binding]	GO:0015986 [ATP synthesis coupled proton transport];GO:0016469 [proton-transporting two-sector ATPase complex];GO:0016820 [hydrolase activity, acting on acid anhydrides, catalyzing transmembrane movement of substances]	ATP synthesis coupled proton transpor	Transport Facilitation	Physiological adjustment and sustenance process	AK067650
C78	TR058453	Cold +H2O2	LOC_Os06g42020.1	Glycosyltransferase 5, putative, expressed	biosynthesis of disaccharides, oligosaccharides and polysaccharides; ransfer of sugar moieties from activated donor molecules to specific acceptor molecules, forming glycosidic bonds	GO:0016020 membrane	GO:0016759 cellulose synthase activity	GO:0006011 UDP-glucose metabolic process	Biosynthesis of mono, di, and poly- saccharides	C-Compound and Carbohydrate Metabolism	Physiological adjustment and sustenance process	N/A
C78	TR031119	Cold	LOC_Os01g15910.1	UTP-glucose-1-phosphate uridylyltransferase family protein	metabolism of galactose via the Leloir pathway	NA	GO:0016779 [nucleotidyltransferase activity]	GO:0008152 [metabolism]	Catabolism of Polysaccharides	C-compound and carbohydrate metabolism	Physiological adjustment and sustenance process	AK100198;AK073308
C78	TR065072	Cold +H2O2	LOC_Os12g08780.1	Flavin-containing monooxygenase, putative	xenobiotic-metabolising enzymes, metabolism of a number of pharmaceuticals, pesticides and toxicants	NA	GO:0016491 [oxidoreductase activity]	GO:0006118 [electron transport]	Electron carrier	Energy	Physiological adjustment and sustenance process	AK106933
C78	TR046199	Cold	LOC_Os04g42920.1	Isocitrate dehydrogenase, chloroplast precursor, putative, expressed	conversion of carbohydrates, fats and proteins into carbon dioxide and water to generate a form of usable energy	GO:0005739 [mitochondrion]	GO:0004450 [isocitrate dehydrogenase (NADP+) activity];	GO:0008152 [metabolism]	Glucose catabolism to produce ATP	Energy	Physiological adjustment and sustenance process	AK111666
C78	TR056237	Cold +H2O2	LOC_Os06g05100.3	1-deoxy-D-xylulose-5-phosphate synthase, chloroplast precursor, putative, expressed	Terpenoid/Isoprenoid biosynthesis	NA	GO:0003824 [catalytic activity]	GO:0008299 [isoprenoid biosynthetic process]	Isoprenoid biosynthetic process	Lipid, Fatty acid and Isoprenoid Metabolism	Physiological adjustment and sustenance process	N/A
C78	TR037943	Cold	LOC_Os02g43700.1	Lipase family protein, expressed	Breakdown of lipids	NA	GO:0004806 [triacylglycerol lipase activity]	GO:0006629 [lipid metabolism]	Lipid metabolic process	Lipid, fatty acid and isoprenoid metabolism	Physiological adjustment and sustenance process	AK121300
C78	TR034076	Cold	LOC_Os01g61560.1;LOC_Os01g61560.3	phytol kinase 2, chloroplast precursor, putative, expressed; Phosphatidate cytidylyltransferase family protein, expressed	Nucleotide Metabolism	GO:0016020 [membrane]	GO:0016740 [transferase activity]	GO:0006629 [lipid metabolism];GO:0009058 [biosynthesis]	Lipid metabolic process	Lipid, fatty acid and isoprenoid metabolism	Physiological adjustment and sustenance process	N/A
C78	TR056994	Cold +H2O2	LOC_Os06g14810.1	3-ketoacyl-CoA synthase, putative, expressed	Lipid, fatty acid and isoprenoid metabolism	NA	GO:0008415 [acyltransferase activity]	NA	Lipid, fatty acid and isoprenoid metabolism	Lipid, fatty acid and isoprenoid metabolism	Physiological adjustment and sustenance process	AK102664;AK069572
C78	TR040165	Cold +H2O2	LOC_Os03g13540.1	Purple acid phosphatase 1, putative, expressed	C-compound and Carbohydrate Metabolism	NA	GO:0003993 [acid phosphatase activity]	GO:0005506 [iron ion binding]	Metabolic process	Metabolism	Physiological adjustment and sustenance process	AK065592
C78	TR071809	Cold +H2O2	LOC_Os07g48430.1;LOC_Os07g48430.2	Nucleoside-triphosphatase, putative, expressed	Nucleotide biosynthetics process	NA	GO:0016787 [hydrolase activity]	NA	Nucleotide Metabolism	Nucleobase, nucleoside, nucleotide and nucleic acid metabolic process	Physiological adjustment and sustenance process	N/A
C78	TR053561	Cold +H2O2	LOC_Os10g02340.1	peptide transporter PTR2, putative, expressed; POT family protein, expressed	Peptide Transport	GO:0016021 [integral to membrane]	GO:0005215 [transporter activity]	GO:0006950 [response to stress]; GO:0009605 [response to external stimulus]; GO:0009607 [response to biotic stimulus]; GO:0009719 [response to endogenous stimulus]; GO:0006857 [oligopeptide transport];	Peptide Transport	Transport Facilittion	Physiological adjustment and sustenance process	AK063442
C78	TR071989	Cold +H2O2	LOC_Os08g40140.1;LOC_Os08g40140.2	Geranylgeranyl transferase type II beta subunit, putative, expressed	Pigment	NA	GO:0003824 [catalytic activity]	NA	Photosynthesis	Energy	Physiological adjustment and sustenance process	AK120589
C78	TR033969	Cold	LOC_Os01g60140.1	ATCHX15, putative, expressed; Cation/hydrogen exchanger, putative, expressed	Protein driven symporter	GO:0016021 [integral to membrane]	GO:0005215 [transporter activity];GO:0015299 [solute:hydrogen antiporter activity]	GO:0006810 [transport];GO:0006885 [regulation of pH]	Protein driven symporter	Cellular Transport and Transport Mechanism	Physiological adjustment and sustenance process	AK121701
C78	TR032260	Cold +H2O2	LOC_Os01g37510.1	Peptide deformylase, mitochondrial precursor, putative, expressed	Others	NA	GO:0042586 [peptide deformylase activity];GO:0016787 [hydrolase activity];GO:0005506 [iron ion binding]	GO:0006412 [protein biosynthesis]	Protein Metabolic process	Protein Biosynthesis	Physiological adjustment and sustenance process	AK071622
C78	TR054998	Cold +H2O2	LOC_Os10g30750.1	Appr-1-p processing enzyme family protein, putative, expressed	component of ribosome	GO:0005622 [intracellular]	GO:0003735 [structural constituent of ribosome]	GO:0006412 [translation]	Structural Component of Ribosomes	Protein Biosynthesis	Physiological adjustment and sustenance process	AK111947;AK111703;AK111702
C78	TR072096	Cold +H2O2	LOC_Os10g26050.1;LOC_Os10g26050.2;LOC_Os10g26050.3	Methionyl-tRNA synthetase, putative, expressed	Translation elongation	NA	GO:0004479 [methionyl-tRNA formyltransferase activity];GO:0016742 [hydroxymethyl-, formyl- and related transferase activity]	GO:0006412 [translation];GO:0009058 [biosynthetic process]	Translation elongation	Protein Biosynthesis	Physiological adjustment and sustenance process	N/A
C78	TR030567	Cold	LOC_Os01g08400.1	Syntaxin 32, putative, expressed	receptors for intracellular transport vesicles	GO:0005794 [Golgi apparatus];GO:0005768 [endosome];GO:0016021 [integral to membrane]	GO:0005215 [transporter activity];GO:0008565 [protein transporter activity]	GO:0006886 [intracellular protein transport];GO:0016192 [vesicle-mediated transport]	Vesicle transport	Cellular Transport and Transport Mechanism	Physiological adjustment and sustenance process	AK072067
C78	TR072468	Cold	LOC_Os09g04110.1;LOC_Os09g04110.2;LOC_Os09g04110.3	Coatomer alpha subunit, putative, expressed	export or import of a wide variety of substrates ranging from small ions to macromolecules	GO:0005794 [Golgi apparatus];GO:0005798 [Golgi-associated vesicle];GO:0005886 [plasma membrane]	GO:0000166 [nucleotide binding];GO:0004871 [signal transducer activity];GO:0005215 [transporter activity];GO:0005515 [protein binding];	GO:0006461 [protein complex assembly];GO:0006886 [intracellular protein transport];GO:0007165 [signal transduction];GO:0016192 [vesicle-mediated transport];GO:0030126 [COPI vesicle coat]	Vesicle Transport	Cellular Transport and Transport Mechanism	Physiological adjustment and sustenance process	N/A
C78	TR038921	Cold +H2O2	LOC_Os02g55880.1	calcineurin subunit B, putative, expressed	Calcium-mediated signaling	NA	GO:0005509 [calcium ion binding]	NA	Calcium-mediated signaling	Cellular Communication and Signal Transduction	Signaling and response regulation	N/A
C78	TR030242	Cold +H2O2	LOC_Os01g04280.1	Calmodulin-binding protein, putative, expressed	Calcium-mediated signaling	NA	GO:0005515 [protein binding]	NA	Calcium-mediated signaling	Cellular Communication and Signal Transduction	Signaling and response regulation	AK106425
C78	TR066932	Cold +H2O2	LOC_Os12g41700.1	Zinc finger protein, putative, expressed	Protein Interaction	NA	GO:0005515 [protein binding];GO:0003824 [catalytic activity]	NA	Protein Interaction	Cellular Communication and Signal Transduction	Signaling and response regulation	N/A
C78	TR059712	Cold +H2O2	LOC_Os09g12710.1	THO complex subunit 3, putative, expressed	Others	GO:0005886 [plasma membrane]	GO:0000166 [nucleotide binding]	GO:0007165 [signal transduction]	Receptor/Signal transducer activity	Cellular Communication and signal transduction	Signaling and response regulation	AK068931
C78	TR056541	Cold	LOC_Os06g08880.1	glutamate receptor 2.7 precursor, putative, expressed; Receptor family ligand binding region containing protein, expressed	Receptor/Mediator	NA	NA	NA	Receptor/Signal transducer activity	Cellular Communication and Signal Transduction	Signaling and response regulation	AK102162;AK061941
C78	TR060406	Cold +H2O2	LOC_Os09g25000.1	Armadillo/beta-catenin-like repeat family protein, expressed	Protein Interaction	NA	NA	NA	Receptor/Signal transducer activity	Cellular Communication and Signal Transduction	Signaling and response regulation	AK073553
C78	TR071301	Cold +H2O2	LOC_Os03g63480.1;LOC_Os03g63480.2	Ankyrin repeat domain protein 2, putative, expressed	Protein Interaction	GO:0016020 [membrane]; GO:0009536 [plastid]	GO:0005515 [protein binding]	GO:0030528 [transcription regulator activity]	Receptor/Signal transducer activity	Cellular Communication and Signal Transduction	Signaling and response regulation	N/A
C78	TR072574	Cold	LOC_Os09g33550.1;LOC_Os09g33550.2	zinc finger protein CONSTANS-LIKE 15, putative, expressed; CCT motif family protein, expressed	Cation transport	GO:0005634 [nucleus];GO:0005622 [intracellular]	GO:0003700 [transcription factor activity];GO:0004879 [ligand-dependent nuclear receptor activity];GO:0008270 [zinc ion binding];GO:0003677 [DNA binding]	GO:0006350 [transcription];GO:0006355 [regulation of transcription, DNA-dependent];GO:0007582 [physiological process]	Regulation of Transcription	Transcription	Signaling and response regulation	N/A
C78	TR063076	Cold +H2O2	LOC_Os05g30980.2	ribonucleoprotein, putative, expressed; RNA recognition motif family protein, expressed	implicated in regulation of alternative splicing (SR, U2AF, Sxl), protein components of small nuclear ribonucleoproteins (U1 and U2 snRNPs), and proteins that regulate RNA stability and translation	GO:0009536 [plastid]	GO:0003676 [nucleic acid binding];GO:0003723 [RNA binding];	GO:0006950 [response to stress];GO:0009628 [response to abiotic stimulus]; GO:0006139 [nucleobase, nucleoside, nucleotide and nucleic acid metabolism];	RNA processing and stability	Transcription	Signaling and response regulation	N/A
C78	TR064531	Cold +H2O2	LOC_Os05g51700.1;LOC_Os05g51700.2	Nucleoside diphosphate kinase 4, chloroplast precursor, putative, expressed	Nucleotide biosynthetics process	GO:0005739 [mitochondrion]	GO:0004550 [nucleoside diphosphate kinase activity];GO:0005524 [ATP binding];GO:0016301 [kinase activity]	GO:0006950 [response to stress]; GO:0006183 [GTP biosynthetic process];GO:0006228 [UTP biosynthetic process];GO:0006241 [CTP biosynthetic process];GO:0008152 [metabolism]	Second messenger formation	Cellular Communication and Signal Transduction	Signaling and response regulation	AK066748
C78	TR030939	Cold +H2O2	LOC_Os01g13360.1	Phosphatidylinositol 3- and 4-kinase family protein, expressed	Second Messenger Formation	NA	GO:0016301 [kinase activity];GO:0016773 [phosphotransferase activity, alcohol group as acceptor]	GO:0006464 [protein modification]	Second Messenger Formation	Cellular Communication and Signal Transduction	Signaling and response regulation	N/A
C78	TR056144	Cold	LOC_Os06g04040.2	Guanine nucleotide-binding protein beta subunit-like protein 1, putative, expressed	Second Messenger Formation	GO:0005794 [Golgi apparatus];GO:0005886 [plasma membrane];GO:0016020 [membrane]	GO:0000166 [nucleotide binding];GO:0004871 [signal transducer activity];GO:0005215 [transporter activity]	GO:0006810 [transport];GO:0007165 [signal transduction];	Second Messenger Formation	Cellular Communication and Signal Transduction	Signaling and response regulation	N/A
C78	TR067529	Cold	LOC_Os11g06780.1	Protein kinase domain containing protein, expressed	Protein Phosphorylation	GO:0005634 [nucleus];GO:0005737 [cytoplasm];GO:0005739 [mitochondrion];GO:0016020 [membrane]	GO:0004674 [protein serine/threonine kinase activity;GO:0004713 [protein-tyrosine kinase activity];GO:0004871 [signal transducer activity];GO:0000166 [nucleotide binding]	GO:0006950 [response to stress]; GO:0009607 [response to biotic stimulus]; GO:0009628 [response to abiotic stimulus];GO:0009719 [response to endogenous stimulus]; GO:0006464 [protein modification];GO:0006468 [protein amino acid phosphorylation];GO:0007165 [signal transduction];GO:0007582 [physiological process];GO:0009605 [response to external stimulus];	Ser/Thr or Tyr Phosphorylation	Cellular Communication and Signal Transduction	Signaling and response regulation	AK069824
C78	TR068403	Cold +H2O2	LOC_Os11g22404.1	Protein phosphatase 2C, putative, expressed	Protein Phosphorylation	GO:0005634 [nucleus];GO:0005737 [cytoplasm];GO:0005739 [mitochondrion];GO:0016020 [membrane]	GO:0004674 [protein serine/threonine kinase activity;GO:0004713 [protein-tyrosine kinase activity];GO:0004871 [signal transducer activity];GO:0000166 [nucleotide binding]	GO:0006950 [response to stress]; GO:0009607 [response to biotic stimulus]; GO:0009628 [response to abiotic stimulus];GO:0009719 [response to endogenous stimulus]; GO:0006464 [protein modification];GO:0006468 [protein amino acid phosphorylation];GO:0007165 [signal transduction];GO:0007582 [physiological process];GO:0009605 [response to external stimulus];	Ser/Thr or Tyr Phosphorylation	Cellular Communication and Signal Transduction	Signaling and response regulation	N/A
C78	TR033125	Cold	LOC_Os01g49614.1	Protein kinase domain containing protein, expressed	Protein Phosphorylation	GO:0005634 [nucleus];GO:0005737 [cytoplasm];GO:0005739 [mitochondrion];GO:0016020 [membrane]	GO:0004674 [protein serine/threonine kinase activity;GO:0004713 [protein-tyrosine kinase activity];GO:0004871 [signal transducer activity];GO:0000166 [nucleotide binding]	GO:0006950 [response to stress]; GO:0009607 [response to biotic stimulus]; GO:0009628 [response to abiotic stimulus];GO:0009719 [response to endogenous stimulus]; GO:0006464 [protein modification];GO:0006468 [protein amino acid phosphorylation];GO:0007165 [signal transduction];GO:0007582 [physiological process];GO:0009605 [response to external stimulus];	Ser/Thr or Tyr Phosphorylation	Cellular Communication and Signal Transduction	Signaling and response regulation	AK120698
C78	TR072317	Cold	LOC_Os06g20340.1;LOC_Os06g20340.2	IBR5, putative, expressed; Dual specificity phosphatase, catalytic domain containing protein, expressed	Protein Phosphorylation	NA	GO:0004725 [protein tyrosine phosphatase activity];GO:0006470 [protein amino acid dephosphorylation];GO:0008138 [protein tyrosine/serine/threonine phosphatase activity]	GO:0016311 [dephosphorylation]	Ser/Thr or Tyr Phosphorylation	Cellular Communication and Signal Transduction	Signaling and response regulation	AK101856;AK071930
C78	TR061362	Cold	LOC_Os09g39320.1	CTR1-like protein kinase, putative, expressed	Protein Phosphorylation	GO:0005737 [cytoplasm];GO:0005622 [intracellular];GO:0005739 [mitochondrion];GO:0005634 [nucleus];GO:0005618 [cell wall]	GO:0004674 [protein serine/threonine kinase activity];GO:0004713 [protein-tyrosine kinase activity];GO:0004871 [signal transducer activity]	GO:0006950 [response to stress]; GO:0009628 [response to abiotic stimulus];GO:0009719 [response to endogenous stimulus]; GO:0006468 [protein amino acid phosphorylation];GO:0007165 [signal transduction]; GO:0009605 [response to external stimulus];	Ser/Thr or Tyr Phosphorylation	Cellular Communication and Signal Transduction	Signaling and response regulation	AK063062
C78	TR072846	Cold	LOC_Os05g48660.1;LOC_Os05g48660.2	Protein kinase domain containing protein, expressed	Protein Phosphorylation	GO:0005634 [nucleus];GO:0005737 [cytoplasm];GO:0005739 [mitochondrion];GO:0016020 [membrane]	GO:0004674 [protein serine/threonine kinase activity;GO:0004713 [protein-tyrosine kinase activity];GO:0004871 [signal transducer activity];GO:0000166 [nucleotide binding]	GO:0006950 [response to stress]; GO:0009607 [response to biotic stimulus]; GO:0009628 [response to abiotic stimulus];GO:0009719 [response to endogenous stimulus]; GO:0006464 [protein modification];GO:0006468 [protein amino acid phosphorylation];GO:0007165 [signal transduction];GO:0007582 [physiological process];GO:0009605 [response to external stimulus];	Ser/Thr or Tyr Phosphorylation	Cellular Communication and Signal Transduction	Signaling and response regulation	N/A
C78	TR053101	Cold	LOC_Os08g40270.1	Protein kinase domain containing protein	Protein Phosphorylation	GO:0005634 [nucleus];GO:0005737 [cytoplasm];GO:0005739 [mitochondrion];GO:0016020 [membrane]	GO:0004674 [protein serine/threonine kinase activity;GO:0004713 [protein-tyrosine kinase activity];GO:0004871 [signal transducer activity];GO:0000166 [nucleotide binding]	GO:0006950 [response to stress]; GO:0009607 [response to biotic stimulus]; GO:0009628 [response to abiotic stimulus];GO:0009719 [response to endogenous stimulus]; GO:0006464 [protein modification];GO:0006468 [protein amino acid phosphorylation];GO:0007165 [signal transduction];GO:0007582 [physiological process];GO:0009605 [response to external stimulus];	Ser/Thr or Tyr Phosphorylation	Cellular Communication and Signal Transduction	Signaling and response regulation	AK067274
C78	TR071423	Cold	LOC_Os04g37660.1;LOC_Os04g37660.2	Protein phosphatase 2C, putative, expressed	Protein Phosphorylation	GO:0005634 [nucleus];GO:0005737 [cytoplasm];GO:0005739 [mitochondrion];GO:0016020 [membrane]	GO:0004674 [protein serine/threonine kinase activity;GO:0004713 [protein-tyrosine kinase activity];GO:0004871 [signal transducer activity];GO:0000166 [nucleotide binding]	GO:0006950 [response to stress]; GO:0009607 [response to biotic stimulus]; GO:0009628 [response to abiotic stimulus];GO:0009719 [response to endogenous stimulus]; GO:0006464 [protein modification];GO:0006468 [protein amino acid phosphorylation];GO:0007165 [signal transduction];GO:0007582 [physiological process];GO:0009605 [response to external stimulus];	Ser/Thr or Tyr Phosphorylation	Cellular Communication and Signal Transduction	Signaling and response regulation	AK064931
C78	TR062554	Cold	LOC_Os05g20150.1	Protein kinase family protein, putative, expressed	Protein Phosphorylation	GO:0005634 [nucleus];GO:0005737 [cytoplasm];GO:0005739 [mitochondrion];GO:0016020 [membrane]	GO:0004674 [protein serine/threonine kinase activity;GO:0004713 [protein-tyrosine kinase activity];GO:0004871 [signal transducer activity];GO:0000166 [nucleotide binding]	GO:0006950 [response to stress]; GO:0009607 [response to biotic stimulus]; GO:0009628 [response to abiotic stimulus];GO:0009719 [response to endogenous stimulus]; GO:0006464 [protein modification];GO:0006468 [protein amino acid phosphorylation];GO:0007165 [signal transduction];GO:0007582 [physiological process];GO:0009605 [response to external stimulus];	Ser/Thr or Tyr Phosphorylation	Cellular Communication and Signal Transduction	Signaling and response regulation	N/A
C78	TR064498	Cold	LOC_Os05g51400.1	protein kinase APK1B, chloroplast precursor, putative	Protein Phosphorylation	GO:0005634 [nucleus];GO:0005737 [cytoplasm];GO:0005739 [mitochondrion];GO:0016020 [membrane]	GO:0004674 [protein serine/threonine kinase activity;GO:0004713 [protein-tyrosine kinase activity];GO:0004871 [signal transducer activity];GO:0000166 [nucleotide binding]	GO:0006950 [response to stress]; GO:0009607 [response to biotic stimulus]; GO:0009628 [response to abiotic stimulus];GO:0009719 [response to endogenous stimulus]; GO:0006464 [protein modification];GO:0006468 [protein amino acid phosphorylation];GO:0007165 [signal transduction];GO:0007582 [physiological process];GO:0009605 [response to external stimulus];	Ser/Thr or Tyr Phosphorylation	Cellular Communication and Signal Transduction	Signaling and response regulation	AK073648;AK067992
C78	TR070566	Cold +H2O2	LOC_Os02g05510.1;LOC_Os02g05510.2;LOC_Os02g05510.3	GATA transcription factor 25, putative, expressed	Transcription	GO:0005634 [nucleus]	GO:0003700 [transcription factor activity];GO:0043565 [sequence-specific DNA binding];GO:0008270 [zinc ion binding]	GO:0006355 [regulation of transcription, DNA-dependent]	Transcription	Transcription	Signaling and response regulation	N/A
C78	TR033655	Cold	LOC_Os01g56190.1	RNA helicase A, putative, expressed	Transcription	GO:0005739 [mitochondrion]	GO:0000166 [nucleotide binding];GO:0003676 [nucleic acid binding];GO:0003723 [RNA binding];GO:0003824 [catalytic activity];GO:0004386 [helicase activity];GO:0005524 [ATP binding]	GO:0006139 [nucleobase, nucleoside, nucleotide and nucleic acid metabolism]	Transcription	Transcription	Signaling and response regulation	AK111442
C78	TR041298	Cold	LOC_Os03g28960.1	DNA-directed RNA polymerase III 130 kDa polypeptide, putative, expressed	Transcription initiation	GO:0005634 [nucleus];GO:0005737 [cytoplasm]	GO:0003677 [DNA binding];GO:0003899 [DNA-directed RNA polymerase activity];GO:0046983 [protein dimerization activity]	GO:0006350 [transcription];GO:0006351 [transcription, DNA-dependent]	Transcription initiation	Transcription	Signaling and response regulation	AK120201;AK058409
C78	TR067716	Cold	LOC_Os11g09310.1	Zinc knuckle family protein, expressed	DNA binding	NA	GO:0003676 [nucleic acid binding];GO:0008270 [zinc ion binding]	NA	Transcrption initiation	Transcription	Signaling and response regulation	AK099140;AK065558;AK059685;AB096864
C78	TR060401	Cold	LOC_Os09g24954.1;LOC_Os09g24954.2;LOC_Os09g24954.3	Double-stranded RNA binding motif family protein, expressed	tRNA synthesis	GO:0005622 [intracellular]	GO:0003723 [RNA binding];GO:0003725 [double-stranded RNA binding];GO:0004518 [nuclease activity]	GO:0006139 [nucleobase, nucleoside, nucleotide and nucleic acid metabolism]	t-RNA synthesis	Transcription	Signaling and response regulation	AK119619;AK104751;AK104621;AK070684
C78	TR043104	Cold	LOC_Os03g55870.1	Integral membrane protein, putative, expressed	Others	GO:0016020 [membrane]	NA	GO:0003674 [molecular_function]	Unknown	Unknown		AK063053
C78	TR042709	Cold	LOC_Os03g50730.1	Eukaryotic membrane protein family protein, expressed	Others	NA	NA	NA	Unknown	Unknown		N/A
C78	TR032070	Cold	LOC_Os01g34200.1;LOC_Os01g34200.2	RRNA processing protein, putative, expressed	Translation elongation	NA	NA	NA	Unknown	Unknown		AK071054
C78	TR035666	Cold	LOC_Os02g08260.1	HDDC2 protein, putative, expressed; Metal-dependent phosphohydrolase HD domain-containing protein, putative, expressed	Metal Ion transport	NA	GO:0003824 [catalytic activity]	NA	Unknown	Unknown		AK071820
C78	TR030274	Cold	LOC_Os01g04630.1	Muconate cycloisomerase, putative, expressed	Cell wall	NA	NA	NA	Unknown	Unknown		AK073203
C78	TR058316	Cold +H2O2	LOC_Os06g40120.1	IDS4, putative, expressed	Others	NA	NA	NA	Unknown	Unknown		AK065496
C78	TR055072	Cold	LOC_Os10g31770.1	lipid binding protein, putative, expressed; Pleckstriny domain-containing protein, putative, expressed	Others	NA	GO:0008289 [lipid binding]	NA	Unknown	Unknown		AK120438;AK067103
C78	TR070886	Cold	LOC_Os03g04930.1;LOC_Os03g04930.2	Pre-mRNA processing protein PRP39, putative, expressed	Transcription	NA	NA	NA	Unknown	Unknown		AK070536
C78	TR061825	Cold +H2O2	LOC_Os05g06420.1	EARLY FLOWERING 3, putative, expressed	Receptor/Mediator	NA	NA	NA	Unknown	Unknown		N/A
C79	TR058738	Cold +H2O2	LOC_Os06g45900.1	Cyclophilin-RNA interacting protein, putative	Cell Cycle Control and Mitosis	NA	GO:0003676 [nucleic acid binding]	GO:0006457 [protein folding]	Cell Cycle Control and Mitosis	Cell growth, cell division and DNA synthesis	Defense and repair mechanism	AK106272
C79	TR062076	Cold	LOC_Os05g10740.2	Pollen-specific protein SF21, putative, expressed	Receptor/Mediator	NA	NA	GO:0030154 [cell differentiation]	Cell Growth, Cell Division and DNA Synthesis	Cell Growth, Cell Division and DNA Synthesis	Defense and repair mechanism	N/A
C79	TR050684	Cold	LOC_Os08g01610.1	GDP-mannose transporter, putative, expressed	Component of Cell Wall	GO:0005622 [intracellular]	GO:0008446 [GDP-mannose 4,6-dehydratase activity]	GO:0045226 [extracellular polysaccharide biosynthetic process]	Cell Wall Growth and Remodeling	Cell Wall Biogenesis	Defense and repair mechanism	AK065000
C79	TR048229	Cold	LOC_Os07g10840.1	stachyose synthase precursor, putative, expressed	Induced by dehydration	NA	NA	NA	Cell Wall Growth and Remodeling	Cell wall Biogenesis	Defense and repair mechanism	AK069545;AK067323;AK065420;AK062262;AK060612
C79	TR066635	Cold	LOC_Os12g37660.1	Pectinesterase family protein, expressed	Cell modification	GO:0005618 [cell wall]; GO:0005737 [cytoplasm]	GO:0030599 [pectinesterase activity]	GO:0042545 [cell wall modification]; GO:0016043 [cell organization and biogenesis]	Cell Wall Growth and Remodeling	Cell Wall Biogenesis	Defense and repair mechanism	AK066227
C79	TR054531	Cold	LOC_Os10g22520.1	Cellulase containing protein, expressed	Cell wall material biosynthesis	GO:0005618 [cell wall]; GO:0005576 [extracellular region]	NA	GO:0005975 [carbohydrate metabolic process]	Cell Wall Growth and Remodeling	Cell Wall Biogenesis	Defense and repair mechanism	AK105344
C79	TR032218	Cold +H2O2	LOC_Os01g36830.1	Polygalacturonase family protein, expressed	Cell wall loosening	GO:0005618 [cell wall]; GO:0016020 [membrane]	GO:0004650 [polygalacturonase activity]	GO:0005975 [carbohydrate metabolism];	Cell Wall Growth and Remodeling	Cell Wall Biogenesis	Defense and repair mechanism	N/A
C79	TR031277	Cold	LOC_Os01g18650.1	HAT family dimerisation domain containing protein	Chromatin Organization	NA	GO:0003677 [DNA binding]	NA	Chromatin Organization	Cell growth, cell division and DNA synthesis	Defense and repair mechanism	AK120579;AK105963
C79	TR033192	Cold +H2O2	LOC_Os01g50440.1	plasma membrane associated protein, putative, expressed; AWPM-19-like membrane family protein, putative, expressed	drug transport	GO:0016021 [integral to membrane]	GO:0015520 [tetracycline:hydrogen antiporter activity]	GO:0015904 [tetracycline transport];	Detoxification and Efflux Mechanism	Cell Rescue, Defense and Ageing	Defense and repair mechanism	N/A
C79	TR030211	Cold +H2O2	LOC_Os01g03914.1;LOC_Os01g03914.2	Metal tolerance protein C3, putative, expressed	Inudced by metal toxicity	GO:0016020 [membrane]	GO:0008324 [cation transporter activity]	GO:0006812 [cation transport]	Detoxification and Efflux Mechanism	Cell Rescue, Defense and Ageing	Defense and repair mechanism	AK064172
C79	TR037545	Cold +H2O2	LOC_Os02g37920.1	DNA mismatch repair protein, putative, expressed	DNA synthesis and reapir	NA	GO:0003684 [damaged DNA binding]	GO:0006950 [response to stress]; GO:0009719 [response to endogenous stimulus]; GO:0006298 [mismatch repair]	DNA Repair	Cell Growth, Cell Division, and DNA Synthesis	Defense and repair mechanism	AK066347
C79	TR030577	Cold +H2O2	LOC_Os01g08540.1	MutS domain III family protein, expressed	DNA synthesis and reapir	NA	GO:0003684 [damaged DNA binding]	GO:0006950 [response to stress]; GO:0009719 [response to endogenous stimulus]; GO:0006298 [mismatch repair]	DNA Repair	Cell Growth, Cell Division, and DNA Synthesis	Defense and repair mechanism	N/A
C79	TR036835	Cold +H2O2	LOC_Os02g27000.1	ATPase, histidine kinase, DNA gyrase B-, and HSP90-like domain containing protein, expressed	DNA repair	NA	GO:0003910 [DNA ligase (ATP) activity]	GO:0006260 [DNA replication];GO:0006281 [DNA repair];GO:0006310 [DNA recombination]	DNA Repair	Cell Growth, Cell Division and DNA Synthesis	Defense and repair mechanism	AK120650;AK108739
C79	TR061660	Cold +H2O2	LOC_Os05g04190.1	Auxin-independent growth promoter protein, putative, expressed	Growth Regulation	GO:0005634 [nucleus]	NA	NA	Growth Regulation	Cell Growth, Cell Division and DNA synthesis	Defense and repair mechanism	AK067480
C79	TR032325	Cold +H2O2	LOC_Os01g38580.1	Decreased apical dominance protein, putative, expressed	Receptor/Mediator	NA	NA	NA	Growth Regulation	Cell growth, cell division and DNA synthesis	Defense and repair mechanism	N/A
C79	TR034440	Cold	LOC_Os01g66050.1	Wound-responsive family protein, putative, expressed	Induced by wounding	NA	NA	GO:0006950 [response to stress]; GO:0009605 [response to external stimulus]	Novel Stress Protein	Response to stress	Defense and repair mechanism	AK067766
C79	TR031624	Cold	LOC_Os01g25150.1	salt stress-induced protein, putative	protein GOS9; Jacalin-related lectin	NA	NA	NA	Novel Stress Protein	Response to stress	Defense and repair mechanism	AK120207;AK072079
C79	TR056660	Cold +H2O2	LOC_Os06g10500.1	Kinesin like protein, putative, expressed	Microtubule	NA	NA	NA	Organization of Cytoskeleton	Cellular Organization	Defense and repair mechanism	N/A
C79	TR035531	Cold	LOC_Os02g06510.1	Myosin heavy chain, putative, expressed	Organization of Cytoskeleton	GO:0005856 [cytoskeleton]	GO:0003774 [motor activity]	NA	Organization of Cytoskeleton	Cellular Organization	Defense and repair mechanism	AK104611;AK104596;AK099425;AK061406;AK061369
C79	TR063299	Cold	LOC_Os05g34150.1	Glutathione S-transferase, N-terminal domain containing protein, expressed	Cell Redox Homeostais; Glutaredoxin functions as an electron carrier in the glutathione-dependent synthesis of deoxyribonucleotides by the enzyme ribonucleotide reductase	GO:0016020 [membrane]; GO:0009536 [plastid]	GO:0004602 [glutathione peroxidase activity]	GO:0006950 [response to stress]; GO:0006979 [response to oxidative stress];GO:0009628 [response to abiotic stimulus]; GO:0009719 [response to endogenous stimulus]; GO:0009991 [response to extracellular stimulus]	Oxidative stress response and cellular redox regulation	Cell Rescue, Defense and Ageing	Defense and repair mechanism	AK122143;AK061276;AK059192
C79	TR072987	Cold +H2O2	LOC_Os12g12470.1;LOC_Os12g12470.2	NADP-dependent oxidoreductase P1, putative, expressed	protection against reactive oxygen species	GO:0005739 [mitochondrion]	GO:0003824 [catalytic activity]	GO:0006950 [response to stress]; GO:0009987 [cellular process]	Oxidative stress response and cellular redox regulation	Cell Rescue, Defense and Ageing	Defense and repair mechanism	N/A
C79	TR061909	Cold +H2O2	LOC_Os05g07690.2	Thioredoxin H-type, putative, expressed	Cell redox homeostasis	GO:0016020 [membrane]; GO:0009536 [plastid]	GO:0003824 [catalytic activity]	GO:0045454 [cell redox homeostasis]	Oxidative stress response and cellular redox regulation	Cell Rescue, Defense and Ageing	Defense and repair mechanism	N/A
C79	TR067367	Cold +H2O2	LOC_Os11g04540.1	Sulfotransferase domain containing protein, expressed	biosynthesis of heparan sulfates and heparin	NA	GO:0008146 [sulfotransferase activity]	NA	Oxidative stress response and cellular redox regulation	Cell rescue, defense and ageing	Defense and repair mechanism	AY660665;AK100964;AK066285
C79	TR030769	Cold	LOC_Os01g11230.1	SOUL, putative, expressed	Involved in Apotosis	GO:0016020 [membrane]; GO:0009536 [plastid]	GO:0004879 [ligand-dependent nuclear receptor activity]	NA	Oxidative stress response and cellular redox regulation	Cell rescue, defense and ageing	Defense and repair mechanism	AK067511
C79	TR040233	Cold +H2O2	LOC_Os03g14380.1	Autophagy protein Apg9 containing protein, expressed	Apoptosis	GO:0005737 [cytoplasm]	GO:0005509 [calcium ion binding]	GO:0000045 [autophagic vacuole formation]	Pathogenesis- or apoptosis-related protein	Cell Rescue, Defense and Ageing	Defense and repair mechanism	N/A
C79	TR050986	Cold +H2O2	LOC_Os08g05800.1	NB-ARC domain containing protein, expressed	Pathogenesis related	GO:0005739 [mitochondrion]	GO:0005524 [ATP binding]	GO:0006952 [defense response]; GO:0006915 [apoptosis]	Pathogenesis- or apoptosis-related protein	Cell Rescue, Defense and Ageing	Defense and repair mechanism	N/A
C79	TR056719	Cold +H2O2	LOC_Os06g11240.1	12-oxophytodienoate reductase 2, putative, expressed	stimulation of JA synthesis	NA	GO:0003824 [catalytic activity]	GO:0006950 [response to stress]; GO:0009605 [response to external stimulus]; GO:0009607 [response to biotic stimulus]; GO:0006629 [lipid metabolism];	Pathogenesis- or apoptosis-related protein	Cell Rescue, Defense and Ageing	Defense and repair mechanism	AK065207;AF372831
C79	TR066172	Cold +H2O2	LOC_Os12g30080.1	NB-ARC domain containing protein	Pathogenesis related	GO:0005739 [mitochondrion]	GO:0005524 [ATP binding]	GO:0006952 [defense response]; GO:0006915 [apoptosis]	Pathogenesis- or apoptosis-related protein	Cell Rescue, Defense and Ageing	Defense and repair mechanism	AK070729
C79	TR036310	Cold +H2O2	LOC_Os02g18000.1	NB-ARC domain containing protein, expressed	Pathogenesis related	GO:0005739 [mitochondrion]	GO:0005524 [ATP binding]	GO:0006952 [defense response]; GO:0006915 [apoptosis]	Pathogenesis- or apoptosis-related protein	Cell Rescue, Defense and Ageing	Defense and repair mechanism	N/A
C79	TR065614	Cold +H2O2	LOC_Os12g18374.1	NB-ARC domain containing protein, expressed	Pathogenesis related	GO:0005739 [mitochondrion]	GO:0005524 [ATP binding]	GO:0006952 [defense response]; GO:0006915 [apoptosis]	Pathogenesis- or apoptosis-related protein	Cell Rescue, Defense and Ageing	Defense and repair mechanism	AK120944
C79	TR066118	Cold +H2O2	LOC_Os12g29290.1	NB-ARC domain containing protein, expressed	Pathogenesis related	GO:0005739 [mitochondrion]	GO:0005524 [ATP binding]	GO:0006952 [defense response]; GO:0006915 [apoptosis]	Pathogenesis- or apoptosis-related protein	Cell Rescue, Defense and Ageing	Defense and repair mechanism	AK072326
C79	TR048577	Cold +H2O2	LOC_Os07g17010.1	Chalcone and stilbene synthases, N-terminal domain containing protein, expressed	Resverastrol synthase: flavanoid biosynthesis and STS is a key enzyme in stilbene-type phyloalexin biosynthesis	NA	GO:0016747 [transferase activity, transferring groups other than amino-acyl groups]	GO:0009058 [biosynthetic process]	Pathogenesis- or apoptosis-related protein	Cell rescue, defense and ageing	Defense and repair mechanism	N/A
C79	TR055557	Cold	LOC_Os10g38450.1	Leucine Rich Repeat family protein, expressed	Pathogenesis related	GO:0016020 [membrane]; GO:0005618 [cell wall]	GO:0016301 [kinase activity]	GO:0009607 [response to biotic stimulus]; GO:0009628 [response to abiotic stimulus]; GO:0009719 [response to endogenous stimulus]; GO:0007165 [signal transduction];	Pathogenesis- or apoptosis-related protein	Cell Rescue, Defense and Ageing	Defense and repair mechanism	AK069493;AK068700;AK059978
C79	TR039366	Cold +H2O2	LOC_Os03g03570.1	Leucine-rich repeat transmembrane protein kinase, putative, expressed	Pathogenesis related	GO:0016020 [membrane]; GO:0005618 [cell wall]	GO:0016301 [kinase activity]	GO:0009607 [response to biotic stimulus]; GO:0009628 [response to abiotic stimulus]; GO:0009719 [response to endogenous stimulus]; GO:0007165 [signal transduction];	Pathogenesis- or apoptosis-related protein	Cell Rescue, Defense and Ageing	Defense and repair mechanism	AK103401;AK101081
C79	TR035486	Cold	LOC_Os02g05930.1	Leucine Rich Repeat family protein, expressed	Pathogenesis related	GO:0016020 [membrane]; GO:0005618 [cell wall]	GO:0016301 [kinase activity]	GO:0009607 [response to biotic stimulus]; GO:0009628 [response to abiotic stimulus]; GO:0009719 [response to endogenous stimulus]; GO:0007165 [signal transduction];	Pathogenesis- or apoptosis-related protein	Cell Rescue, Defense and Ageing	Defense and repair mechanism	N/A
C79	TR036204	Cold	LOC_Os02g16250.1	NBS-LRR disease resistance protein, putative	Pathogenesis related	GO:0005739 [mitochondrion]	GO:0005524 [ATP binding]	GO:0006952 [defense response]; GO:0006915 [apoptosis]	Pathogenesis- or apoptosis-related protein	Cell Rescue, Defense and Ageing	Defense and repair mechanism	AK120476;AK073922
C79	TR044215	Cold	LOC_Os04g08370.1	Leucine Rich Repeat family protein	Pathogenesis related	GO:0016020 [membrane]; GO:0005618 [cell wall]	GO:0016301 [kinase activity]	GO:0009607 [response to biotic stimulus]; GO:0009628 [response to abiotic stimulus]; GO:0009719 [response to endogenous stimulus]; GO:0007165 [signal transduction];	Pathogenesis- or apoptosis-related protein	Cell Rescue, Defense and Ageing	Defense and repair mechanism	N/A
C79	TR036294	Cold	LOC_Os02g17730.1	Leucine Rich Repeat family protein	Pathogenesis related	GO:0016020 [membrane]; GO:0005618 [cell wall]	GO:0016301 [kinase activity]	GO:0009607 [response to biotic stimulus]; GO:0009628 [response to abiotic stimulus]; GO:0009719 [response to endogenous stimulus]; GO:0007165 [signal transduction];	Pathogenesis- or apoptosis-related protein	Cell Rescue, Defense and Ageing	Defense and repair mechanism	N/A
C79	TR036200	Cold	LOC_Os02g16100.1	disease resistance protein RGA3, putative	Pathogenesis related	NA	NA	GO:0042742 [defense response to bacterium]; GO:0050832 [defense response to fungus]	Pathogenesis- or apoptosis-related protein	Cell rescue, defense and ageing	Defense and repair mechanism	AK060145
C79	TR030447	Cold	LOC_Os01g06890.1	Leucine Rich Repeat family protein	Pathogenesis related	GO:0016020 [membrane]; GO:0005618 [cell wall]	GO:0016301 [kinase activity]	GO:0009607 [response to biotic stimulus]; GO:0009628 [response to abiotic stimulus]; GO:0009719 [response to endogenous stimulus]; GO:0007165 [signal transduction];	Pathogenesis- or apoptosis-related protein	Cell Rescue, Defense and Ageing	Defense and repair mechanism	AK106759
C79	TR040424	Cold	LOC_Os03g16880.1	Heat shock cognate 70 kDa protein, putative, expressed	Chaperone	GO:0005783 [endoplasmic reticulum];GO:0005829 [cytosol];GO:0009536 [plastid]	NA	GO:0006950 [response to stress]; GO:0009628 [response to abiotic stimulus]; GO:0019538 [protein metabolism];	Protein Folding and Stabilization	Protein Destination	Defense and repair mechanism	N/A
C79	TR067669	Cold +H2O2	LOC_Os11g08460.1	Heat shock cognate 70 kDa protein, putative, expressed	Chaperone	GO:0005783 [endoplasmic reticulum];GO:0005829 [cytosol];GO:0009536 [plastid]	NA	GO:0006950 [response to stress]; GO:0009628 [response to abiotic stimulus]; GO:0019538 [protein metabolism];	Protein Folding and Stabilization	Protein Destination	Defense and repair mechanism	N/A
C79	TR057953	Cold +H2O2	LOC_Os06g34390.1	ring finger protein, putative, expressed; Zinc finger, C3HC4 type family protein, expressed	protein binding	GO:0016020 [membrane]	GO:0005179 [hormone activity];GO:0005515 [protein binding];GO:0008270 [zinc ion binding]	GO:0006950 [response to stress]; GO:0009607 [response to biotic stimulus]; GO:0009719 [response to endogenous stimulus]; GO:0007160 [cell-matrix adhesion]; GO:0007582 [physiological process];	Protein Modification	Protein Destination	Defense and repair mechanism	N/A
C79	TR038797	Cold	LOC_Os02g54340.2	26S protease regulatory subunit 7, putative, expressed	regulated degradation of intracellular proteins	NA	GO:0017111 [nucleoside-triphosphatase activity];GO:0016887 [ATPase activity];GO:0016787 [hydrolase activity];GO:0016887 [ATPase activity]	GO:0006950 [response to stress]; GO:0006464 [protein modification];GO:0009056 [catabolism];GO:0015995 [chlorophyll biosynthetic process];GO:0015979 [photosynthesis];GO:0016851 [magnesium chelatase activity]	Protein Modification	Protein Destination	Defense and repair mechanism	AK058473
C79	TR063973	Cold +H2O2	LOC_Os05g44310.1	Vesicle-fusing ATPase, putative, expressed	Vesicle transport	GO:0005622 [intracellular];GO:0005634 [nucleus];GO:0005737 [cytoplasm];GO:0009536 [plastid]	GO:0017111 [nucleoside-triphosphatase activity];GO:0005515 [protein binding];GO:0000166 [nucleotide binding]	GO:0006950 [response to stress]; GO:0006464 [protein modification]	Protein Modification	Protein Destination	Defense and repair mechanism	N/A
C79	TR069262	Cold +H2O2	LOC_Os11g36970.1	Zinc finger, C3HC4 type family protein	protein binding	NA	GO:0005488 [binding];GO:0005515 [protein binding];GO:0008270 [zinc ion binding];GO:0009987 [cellular process]	GO:0019538 [protein metabolism]	Protein Modification	Protein Destination	Defense and repair mechanism	N/A
C79	TR030021	Cold +H2O2	LOC_Os01g01350.1	charged multivesicular body protein 5, putative, expressed; SNF7 family protein, expressed	targets proteins to the interior of lysosomes	NA	GO:0046933 [hydrogen ion transporting ATP synthase activity, rotational mechanism];GO:0046961 [hydrogen ion transporting ATPase activity, rotational mechanism]	GO:0015031 [protein transport]	Protein Targeting	Protein destination	Defense and repair mechanism	N/A
C79	TR033073	Cold +H2O2	LOC_Os01g48980.1	GPI transamidase component family protein, putative, expressed	adds glycosylphosphatidylinositols (GPIs) to newly synthesized proteins	GO:0016021 [integral to membrane]	GO:0042765 [GPI-anchor transamidase complex];GO:0015450 [protein translocase activity]	GO:0009306 [protein secretion]	Protein Targeting	Protein Destination	Defense and repair mechanism	N/A
C79	TR046951	Cold	LOC_Os04g52720.1	Germin-like protein subfamily 1 member 8 precursor, putative, expressed	Pathogenesis related	GO:0048046 [apoplast]; GO:0005618 [cell wall]	GO:0045735 [nutrient reservoir activity]	GO:0042309 [homoiothermy]; GO:0050825 [ice binding]; GO:0050826 [response to freezing]; GO:0006950 [response to stress]; GO:0009628 [response to abiotic stimulus]	Response to freezing	Response to stress	Defense and repair mechanism	AK106371
C79	TR046029	Cold	LOC_Os04g40800.1	F-box domain containing protein	Protein degradation	NA	NA	NA	Ubiquitination and Proteolysis	Protein Destination	Defense and repair mechanism	AK119342
C79	TR042104	Cold +H2O2	LOC_Os03g42790.1	ubiquitin-protein ligase/ zinc ion binding protein, putative, expressed; IBR domain containing protein, expressed	Others	GO:0016020 [membrane]	GO:0005515 [protein binding]; GO:0008270 [zinc ion binding];GO:0003824 [catalytic activity];GO:0003676 [nucleic acid binding]	GO:0003674 [molecular_function]	Ubiquitination and Proteolysis	Protein Destination	Defense and repair mechanism	AK067639
C79	TR065305	Cold	LOC_Os12g12850.1;LOC_Os12g12850.2	ATP-dependent Clp protease ATP-binding subunit clpA CD4B,chloroplast precursor, putative, expressed	Protease activity	NA	GO:0017111 [nucleoside-triphosphatase activity];GO:0016887 [ATPase activity];GO:0016787 [hydrolase activity];GO:0000166 [nucleotide binding];GO:0005515 [protein binding]	GO:0006950 [response to stress];GO:0009628 [response to abiotic stimulus];GO:0019538 [protein metabolism]; GO:0006289 [nucleotide-excision repair]	Ubiquitination and Proteolysis	Protein Destination	Defense and repair mechanism	AK065941;AB053474
C79	TR046760	Cold +H2O2	LOC_Os04g49950.1	F-box domain containing protein, expressed	Protein degradation	NA	NA	NA	Ubiquitination and Proteolysis	Protein Destination	Defense and repair mechanism	N/A
C79	TR066219	Cold +H2O2	LOC_Os12g30950.1	F-box protein interaction domain containing protein	Protein degradation	NA	NA	NA	Ubiquitination and Proteolysis	Protein Destination	Defense and repair mechanism	N/A
C79	TR066423	Cold	LOC_Os12g34310.1	F-box domain containing protein	Protein degradation	NA	NA	NA	Ubiquitination and Proteolysis	Protein Destination	Defense and repair mechanism	AK066648
C79	TR045457	Cold +H2O2	LOC_Os04g32560.1	ATP-dependent Clp protease ATP-binding subunit clpA CD4B,chloroplast precursor, putative, expressed	Protease activity	NA	GO:0017111 [nucleoside-triphosphatase activity];GO:0016887 [ATPase activity];GO:0016787 [hydrolase activity];GO:0000166 [nucleotide binding];GO:0005515 [protein binding]	GO:0006950 [response to stress];GO:0009628 [response to abiotic stimulus];GO:0019538 [protein metabolism]; GO:0006289 [nucleotide-excision repair]	Ubiquitination and Proteolysis	Protein Destination	Defense and repair mechanism	AK067422
C79	TR070292	Cold	LOC_Os01g42850.1;LOC_Os01g42850.2	autophagy-related protein 7, putative, expressed; E1-like protein-activating enzyme Gsa7p/Apg7p containing protein, expressed	Ubiquitination and Proteolysis	GO:0005737 [cytoplasm]	GO:0004427 [inorganic diphosphatase activity];	GO:0006796 [phosphate metabolic process];	Ubiquitination and Proteolysis	Protein Destination	Defense and repair mechanism	N/A
C79	TR032025	Cold	LOC_Os01g33520.1	Ulp1 protease family, C-terminal catalytic domain containing protein	Ubiquitination and Proteolysis	NA	GO:0008234 [cysteine-type peptidase activity]	GO:0006508 [proteolysis]	Ubiquitination and Proteolysis	Protein Destination	Defense and repair mechanism	AY373258;AY224560;AK067577
C79	TR037078	Cold	LOC_Os02g30630.1	Acetolactate synthase III, chloroplast precursor, putative, expressed	combines two molecules of pyruvate to yield 2-acetolactate with the release of CO2	NA	GO:0003824 [catalytic activity]	GO:0009082 [branched chain family amino acid biosynthetic process];GO:0042309 [homoiothermy]; GO:0050825 [ice binding];GO:0050826 [response to freezing]	Amino acid and derivative metabolism	Amino acid and derivative metabolism	Physiological adjustment and sustenance process	AK071637
C79	TR037829	Cold +H2O2	LOC_Os02g42280.1	UDP-glucoronosyl and UDP-glucosyl transferase family protein, expressed	Amino acid glycosylation (Amino acid biosynthesis)	GO:0016020 membrane	GO:0016758 [transferase activity, transferring hexosyl groups]	GO:0009628 [response to abiotic stimulus]; GO:0006519 [amino acid and derivative metabolism]; GO:0009056 [catabolism]; GO:0009058 [biosynthesis]	Amino acid and derivative metabolism	Amino acid and derivative metabolism	Physiological adjustment and sustenance process	AK066153
C79	TR040112	Cold	LOC_Os03g12890.1;LOC_Os03g12890.2;LOC_Os03g12890.3;LOC_Os03g12890.4;LOC_Os03g12890.5	Branched-chain-amino-acid aminotransferase 5, chloroplast precursor, putative, expressed	Amino transferase activity	GO:0005739 [mitochondrion]	GO:0004084 [branched-chain-amino-acid transaminase activity];	GO:0009081 [branched chain family amino acid metabolic process];GO:0008152 [metabolic process]	Amino acid and derivative metabolism	Amino acid and derivative metabolism	Physiological adjustment and sustenance process	N/A
C79	TR037927	Cold +H2O2	LOC_Os02g43470.1	Glutamate dehydrogenase A, putative, expressed	Amino acid metabolism	NA	NA	GO:0006520 [amino acid metabolic process]	Amino acid and derivative metabolism	Amino acid and derivative metabolism	Physiological adjustment and sustenance process	N/A
C79	TR068321	Cold	LOC_Os11g19780.1	O-methyltransferase ZRP4, putative	O-methylation of suberin phenylpropanoid precursors	GO:0005737 [cytoplasm]	GO:0008171 [O-methyltransferase activity]; GO:0019748 [secondary metabolism]	GO:0006519 [amino acid and derivative metabolism]	Amino acid and derivative metabolism	Amino acid and derivative metabolism	Physiological adjustment and sustenance process	AK109411;AK104648;AK104456;AK104390;AK104263;AK104261;AK104237;AK061442;AK060036;AK059757
C79	TR053963	Cold +H2O2	LOC_Os10g09090.1	Cytochrome P450 family protein, expressed	Biosynthetic reactions (fatty acid conjugates, terpenoids, drugs	GO:0005739 [mitochondrion]	GO:0004497 [monooxygenase activity];GO:0019825 [oxygen binding];GO:0020037 [heme binding]	GO:0006118 [electron transport];GO:0006519 [amino acid and derivative metabolism];GO:0006629 [lipid metabolism] GO:0009058 [biosynthesis];GO:0019748 [secondary metabolism]	Amino acid derivative and lipid metabolic process	Amino acid derivative and lipid metabolic process	Physiological adjustment and sustenance process	N/A
C79	TR039082	Cold	LOC_Os02g57810.1	Cytochrome P450 family protein	Biosynthetic reactions (fatty acid conjugates, terpenoids, drugs	GO:0005739 [mitochondrion]	GO:0004497 [monooxygenase activity];GO:0019825 [oxygen binding];GO:0020037 [heme binding]	GO:0006118 [electron transport];GO:0006519 [amino acid and derivative metabolism];GO:0006629 [lipid metabolism] GO:0009058 [biosynthesis];GO:0019748 [secondary metabolism]	Amino acid derivative and lipid metabolic process	Amino acid derivative and lipid metabolic process	Physiological adjustment and sustenance process	AK103045
C79	TR030598	Cold	LOC_Os01g08800.1	Cytochrome P450 family protein, expressed	Biosynthetic reactions (fatty acid conjugates, terpenoids, drugs	GO:0005739 [mitochondrion]	GO:0004497 [monooxygenase activity];GO:0019825 [oxygen binding];GO:0020037 [heme binding]	GO:0006118 [electron transport];GO:0006519 [amino acid and derivative metabolism];GO:0006629 [lipid metabolism] GO:0009058 [biosynthesis];GO:0019748 [secondary metabolism]	Amino acid derivative and lipid metabolic process	Amino acid derivative and lipid metabolic process	Physiological adjustment and sustenance process	AK072039;AK070451
C79	TR065105	Cold +H2O2	LOC_Os12g09300.2	AAP6, putative, expressed; Amino acid permease I, putative, expressed	Amino acid metabolism and transport	GO:0016020 [membrane]	GO:0005215 [transporter activity];	GO:0009607 [response to biotic stimulus]; GO:0006810 [transport]	Amino acid transport	Transport Facilitation	Physiological adjustment and sustenance process	AK121583;AK063172
C79	TR066707	Cold	LOC_Os12g38570.1	amino acid permease, putative, express; Amino acid transporter family protein, putative, expressed	Amino acid metabolism and transport	GO:0016020 [membrane]	GO:0005215 [transporter activity]	GO:0009607 [response to biotic stimulus]; GO:0006810 [transport]	Amino acid transport	Transport Facilitation	Physiological adjustment and sustenance process	AK101319;AK060754
C79	TR034567	Cold	LOC_Os01g67550.1	FAD binding domain containing protein;phenol 2-monooxygenase like FAD dependent oxidoreductase of plant origin in apicomplexans, putative	Transfer of electrons	NA	GO:0004497 [monooxygenase activity];GO:0016491 [oxidoreductase activity];GO:0008324 [cation transporter activity]	GO:0006118 [electron transport];GO:0006725 [aromatic compound metabolic process];GO:0006813 [potassium ion transport]	Aromatic compound metabolic process	C-Compound and Carbohydrate Biosynthesis	Physiological adjustment and sustenance process	N/A
C79	TR031646	Cold +H2O2	LOC_Os01g25484.1;LOC_Os01g25484.3	ferredoxin--nitrite reductase, chloroplast precursor, putative, expressed; Nitrite/Sulfite reductase ferredoxin-like half domain containing protein, expressed	electron transport proteins		GO:0016491 [oxidoreductase activity];GO:0016664 [oxidoreductase activity, acting on other nitrogenous compounds as donors, iron-sulfur protein as acceptor];GO:0020037 [heme binding]	GO:0006118 [electron transport];GO:0042128 [nitrate assimilation]	assimilatory nitrate reduction	Nitrogen and Sulfur Metabolism	Physiological adjustment and sustenance process	N/A
C79	TR065780	Cold +H2O2	LOC_Os12g22284.1	ATP-binding cassette sub-family G member 2, putative, expressed; ABC-2 type transporter family protein, expressed	export or import of a wide variety of substrates ranging from small ions to macromolecules	GO:0016020 [membrane]	GO:0000166 [nucleotide binding];GO:0004849 [uridine kinase activity];GO:0005215 [transporter activity];GO:0005524 [ATP binding];GO:0017111 [nucleoside-triphosphatase activity]	GO:0009607 [response to biotic stimulus]; GO:0006810 [transport];GO:0042626 [ATPase activity, coupled to transmembrane movement of substances]	ATP Binding Cassette (ABC) Transporter	Transport Facilitation	Physiological adjustment and sustenance process	N/A
C79	TR060979	Cold +H2O2	LOC_Os09g33710.1	Glycosyl hydrolase family 1 protein, expressed	hydrolyse the glycosidic bond between two or more carbohydrates, or between a carbohydrate and a non-carbohydrate moiety	NA	GO:0004553 [hydrolase activity, hydrolyzing O-glycosyl compounds]	GO:0006950 [response to stress]; GO:0009607 [response to biotic stimulus]; GO:0009991 [response to extracellular stimulus]; GO:0005975 [carbohydrate metabolic process]	Breakdown of carbohydrates	C-Compound and Carbohydrate Metabolism	Physiological adjustment and sustenance process	AK120091
C79	TR063025	Cold	LOC_Os05g30300.1	Glycosyl hydrolase family 1 protein, expressed	hydrolyse the glycosidic bond between two or more carbohydrates, or between a carbohydrate and a non-carbohydrate moiety	GO:0005618 [cell wall]	GO:0004553 [hydrolase activity, hydrolyzing O-glycosyl compounds]	GO:0006950 [response to stress]; GO:0009607 [response to biotic stimulus]; GO:0009991 [response to extracellular stimulus]; GO:0005975 [carbohydrate metabolic process];	Breakdown of carbohydrates	C-Compound and Carbohydrate Metabolism	Physiological adjustment and sustenance process	AK106076;AK069148
C79	TR037631	Cold +H2O2	LOC_Os02g39170.1	GDSL-like Lipase/Acylhydrolase family protein;esterase precursor, putative	Breakdown of lipids	GO:0005576 [extracellular region];GO:0005618 [cell wall];	GO:0016788 [hydrolase activity, acting on ester bonds]	GO:0006950 [response to stress];GO:0009628 [response to abiotic stimulus]; GO:0006629 [lipid metabolic process]	Breakdown of lipids	Lipid, fatty acid and isoprenoid metabolism	Physiological adjustment and sustenance process	N/A
C79	TR030804	Cold +H2O2	LOC_Os01g11750.1	GDSL-like Lipase/Acylhydrolase family protein;esterase precursor, putative	Breakdown of lipids	GO:0005576 [extracellular region];GO:0005618 [cell wall];	GO:0016788 [hydrolase activity, acting on ester bonds]	GO:0006950 [response to stress];GO:0009628 [response to abiotic stimulus]; GO:0006629 [lipid metabolic process]	Breakdown of lipids	Lipid, fatty acid and isoprenoid metabolism	Physiological adjustment and sustenance process	N/A
C79	TR040008	Cold	LOC_Os03g11720.1	Neutral alpha-glucosidase AB precursor, putative, expressed	Carbohydrate metabolic process	NA	GO:0004553 [hydrolase activity, hydrolyzing O-glycosyl compounds]	GO:0005975 [carbohydrate metabolic process]	Carbohydrate metabolic process	C-compound and carbohydrate metabolism	Physiological adjustment and sustenance process	AK069854
C79	TR060444	Cold +H2O2	LOC_Os09g25580.1	MGDG synthase type A, putative, expressed	glycerolipid biosynthetic pathways	NA	GO:0016758 [transferase activity, transferring hexosyl groups];GO:0016491 [oxidoreductase activity]	GO:0005975 [carbohydrate metabolic process];GO:0030259 [lipid glycosylation]	Carbohydrate metabolic process	C-Compound and Carbohydrate Metabolism	Physiological adjustment and sustenance process	N/A
C79	TR032409	Cold +H2O2	LOC_Os01g39830.1	Beta-galactosidase precursor, putative, expressed	Hydrolysis of glycosidic linkages between two carbohydrates	NA	GO:0004565 [beta-galactosidase activity]	GO:0005975 [carbohydrate metabolic process]	Carbohydrate metabolic process	C-compound and Carbohydrate Metabolism	Physiological adjustment and sustenance process	AK103523
C79	TR057005	Cold +H2O2	LOC_Os06g15250.1	3-ketoacyl-CoA synthase, putative	Resverastrol synthase: flavanoid biosynthesis and STS is a key enzyme in stilbene-type phyloalexin biosynthesis	NA	GO:0008415 [acyltransferase activity]	NA	Cell Membrane Modification/alteration	Membrane Biogenesis	Physiological adjustment and sustenance process	AK069382;AK066767
C79	TR069011	Cold +H2O2	LOC_Os11g32960.1	palmitoyltransferase ZDHHC14, putative, expressed	Protein Interaction	GO:0016020 [membrane]	GO:0003674 [molecular_function]	NA	Cell Membrane Modification/alteration	Membrane Biogenesis	Physiological adjustment and sustenance process	N/A
C79	TR064001	Cold +H2O2	LOC_Os05g44760.1	Hexokinase 1, putative, expressed	glycolysis	GO:0005739 [mitochondrion]	GO:0004396 [hexokinase activity];GO:0000166 [nucleotide binding]	GO:0009719 [response to endogenous stimulus]; GO:0006096 [glycolysis];GO:0007165 [signal transduction];	generation of precursor metabolites and energy	Energy	Physiological adjustment and sustenance process	AK110508
C79	TR034839	Cold +H2O2	TA62488_4530	Hexokinase 8 [Oryza sativa (japonica cultivar-group)]	glycolysis	GO:0005739 [mitochondrion]	GO:0004396 [hexokinase activity];GO:0000166 [nucleotide binding]	GO:0009719 [response to endogenous stimulus]; GO:0006096 [glycolysis];GO:0007165 [signal transduction];	generation of precursor metabolites and energy	Energy	Physiological adjustment and sustenance process	AK105590;AK072596
C79	TR054154	Cold	LOC_Os10g13550.2	calcium ion binding protein, putative, expressed	Calcium-mediated signaling	NA	GO:0004365 [glyceraldehyde-3-phosphate dehydrogenase (phosphorylating) activity]; GO:0005509 [calcium ion binding]	GO:0006950 [response to stress]; GO:0009628 [response to abiotic stimulus]; GO:0006096 [glycolysis]	Glycolysis	Energy	Physiological adjustment and sustenance process	N/A
C79	TR042375	Cold +H2O2	LOC_Os03g46480.1	RanBP1 domain containing protein, expressed	Second messenger formation	NA	NA	GO:0046907 [intracellular transport]	Intracellular transport	Transport Facilitation	Physiological adjustment and sustenance process	AK099256;AK069927
C79	TR064571	Cold +H2O2	LOC_Os12g01420.1	Ammonium Transporter family protein	Ammonium transport	GO:0016020 [membrane]	GO:0005215 [transporter activity];GO:0008519 [ammonium transporter activity]	GO:0009607 [response to biotic stimulus]; GO:0006810 [transport]	Ion Transporter	Transport Facilitation	Physiological adjustment and sustenance process	N/A
C79	TR073213	Cold +H2O2	LOC_Os11g30560.1;LOC_Os11g30560.2	cis-2,3-dihydrobiphenyl-2,3-diol dehydrogenase., putative, expressed; Oxidoreductase, short chain dehydrogenase/reductase family protein, expressed	Metabolic process	GO:0005739 [mitochondrion]	GO:0008667 [2,3-dihydro-2,3-dihydroxybenzoate dehydrogenase activity];GO:0016491 [oxidoreductase activity];	GO:0009719 [response to endogenous stimulus]; GO:0007165 [signal transduction];GO:0008152 [metabolism];GO:0009239 [enterobactin biosynthetic process]	Metabolic process	Metabolism	Physiological adjustment and sustenance process	N/A
C79	TR035295	Cold +H2O2	LOC_Os02g03420.1	pentatricopeptide repeat-containing protein, putative, expressed; PPR868-14, putative, expressed	Others	GO:0005634 [nucleus];GO:0005737 [cytoplasm];GO:0005739 [mitochondrion]	GO:0003824 [catalytic activity]	GO:0003674 [molecular_function];GO:0008152 [metabolism]	Metabolic process	Metabolism	Physiological adjustment and sustenance process	AK104314;AK071309;AK058286
C79	TR035450	Cold +H2O2	LOC_Os02g05500.1	Pyridoxamine 5'-phosphate oxidase family protein, expressed	de novo synthesis of pyridoxine (vitamin B6) and pyridoxal phosphate	NA	GO:0010181 [FMN binding	NA	Metabolic process	Metabolism	Physiological adjustment and sustenance process	N/A
C79	TR030686	Cold +H2O2	LOC_Os01g10110.1	Cytokinin dehydrogenase 1 precursor, putative, expressed	Cell division regulation	NA	GO:0003824 [catalytic activity]	GO:0006118 [electron transport]; GO:0009056 [catabolism]	Metabolism	Metabolism	Physiological adjustment and sustenance process	N/A
C79	TR031944	Cold +H2O2	LOC_Os01g32330.1	Farnesylated protein 2, putative, expressed	Metal Transport	NA	GO:0015097 [mercury ion transporter activity];GO:0046872 [metal ion binding]	GO:0006810 [transport];GO:0015694 [mercury ion transport];GO:0030001 [metal ion transport]	Metal Ion transporter	Transport Facilitation	Physiological adjustment and sustenance process	N/A
C79	TR039359	Cold	LOC_Os03g03500.1	GMFP5, putative, expressed; Heavy metal-associated domain containing protein, expressed	Metal Ion Transport	NA	GO:0005488 [binding];GO:0046872 [metal ion binding]	GO:0006810 [transport];GO:0030001 [metal ion transport]	Metal Ion transporter	Transport Facilitation	Physiological adjustment and sustenance process	AK120266;AK072368
C79	TR064558	Cold +H2O2	LOC_Os12g01240.1	Mitochondrial substrate carrier family protein, putative, expressed	Mitochondrial Transport	GO:0005743 [mitochondrial inner membrane];GO:0005777 [peroxisome];GO:0016020 [membrane]	GO:0005215 [transporter activity];GO:0005488 [binding]	GO:0009607 [response to biotic stimulus]; GO:0006839 [mitochondrial transport];GO:0006508 [proteolysis]	Mitochondrial Transport	Cellular Transport and Transport Mechanism	Physiological adjustment and sustenance process	AK099929
C79	TR038389	Cold	LOC_Os02g49340.1	Nitrate-induced NOI protein, putative, expressed	Nitrogen assimilation	NA	NA	GO:0008150 [biological_process]	Nitrogen assimilation	Nitrogen and Sulfur Metabolism	Physiological adjustment and sustenance process	N/A
C79	TR030133	Cold	LOC_Os01g02870.1	Nodulin MtN21 family protein, putative, expressed	Nuclear transport	GO:0016020 [membrane]	NA	NA	Nuclear transport	Cellular Transport and Transport Mechanism	Physiological adjustment and sustenance process	N/A
C79	TR035674	Cold	LOC_Os02g08360.1	RNA recognition motif, putative, expressed	implicated in regulation of alternative splicing (SR, U2AF, Sxl), protein components of small nuclear ribonucleoproteins (U1 and U2 snRNPs), and proteins that regulate RNA stability and translation	NA	GO:0003676 [nucleic acid binding];GO:0003723 [RNA binding]	GO:0006139 [nucleobase, nucleoside, nucleotide and nucleic acid metabolism]	Nucleic acid metabolic process	Nucleoside, nucleotide and nucleic acid metabolism	Physiological adjustment and sustenance process	AK061853
C79	TR071017	Cold +H2O2	LOC_Os03g20700.1;LOC_Os03g20700.2;LOC_Os07g46310.1	Magnesium-chelatase subunit H family protein, expressed;CobN/magnesium chelatase family protein	Porphyrin and chlorophyll metabolism	GO:0005739 [mitochondrion]	GO:0016851 [magnesium chelatase activity]	GO:0015995 [chlorophyll biosynthetic process]	Photosynthesis	Energy	Physiological adjustment and sustenance process	N/A
C79	TR072937	Cold +H2O2	LOC_Os11g04390.1;LOC_Os11g04390.2;LOC_Os12g04180.1;LOC_Os12g04180.2	heterogeneous nuclear ribonucleoprotein R, putative, expressed; RNA recognition motif family protein, expressed;RNA recognition motif family protein, expressed	implicated in regulation of alternative splicing (SR, U2AF, Sxl), protein components of small nuclear ribonucleoproteins (U1 and U2 snRNPs), and proteins that regulate RNA stability and translation	GO:0009536 [plastid];GO:0016020 [membrane]	GO:0003676 [nucleic acid binding];GO:0003723 [RNA binding];GO:0003824 [catalytic activity];GO:0005249 [voltage-gated potassium channel activity];	GO:0006950 [response to stress];GO:0009628 [response to abiotic stimulus]; GO:0008152 [metabolic process]; GO:0006813 [potassium ion transport];	Potassium transport	Transport Facilitation	Physiological adjustment and sustenance process	AK067560
C79	TR067468	Cold +H2O2	LOC_Os11g05970.1	disulfide oxidoreductase/ electron carrier/ oxidoreductase, putative, expressed	Transfer of Electrons	NA	GO:0016491 [oxidoreductase activity];GO:0050660 [FAD binding];GO:0008324 [cation transporter activity]	GO:0006813 [potassium ion transport];GO:0006118 [electron transport]	Potassium transporter	Transport Facilitation	Physiological adjustment and sustenance process	AK119814
C79	TR063325	Cold +H2O2	LOC_Os05g34540.1	Rab GDP dissociation inhibitor alpha, putative, expressed	Second messenger formation	NA	GO:0043087 [regulation of GTPase activity];GO:0030234 [enzyme regulator activity];GO:0005093 [Rab GDP-dissociation inhibitor activity]	GO:0006810 [transport];GO:0015031 [protein transport]	Protein Transport	Transport Facilitation	Physiological adjustment and sustenance process	N/A
C79	TR071001	Cold	LOC_Os03g18570.1;LOC_Os03g18580.1	40S ribosomal protein S7, putative, expressed;40S ribosomal protein S7, putative, expressed	Structural Component of Ribosomes	GO:0005829 [cytosol];GO:0005840 [ribosome]	GO:0005198 [structural molecule activity];GO:0006412 [protein biosynthesis]	GO:0003735 [structural constituent of ribosome]	Structural Component of Ribosomes	Protein Biosynthesis	Physiological adjustment and sustenance process	N/A
C79	TR053545	Cold +H2O2	LOC_Os10g02080.1	peptide transporter PTR2, putative; POT family protein	Peptide transport	GO:0016020 [membrane];GO:0016021 [integral to membrane]	GO:0005215 [transporter activity];GO:0005351 [sugar porter activity]	GO:0006950 [response to stress]; GO:0009607 [response to biotic stimulus]; GO:0006810 [transport];GO:0008643 [carbohydrate transport];	Sugar transport	Transport Facilitation	Physiological adjustment and sustenance process	N/A
C79	TR072823	Cold +H2O2	LOC_Os05g45720.1;LOC_Os05g45720.2	Glycogen/starch synthases, ADP-glucose type family protein, expressed	Synthesis of glycogen (starch)	NA	GO:0009011 [starch synthase activity]	GO:0009250 [glucan biosynthetic process]	Synthesis of complex carbohydrate	C-Compound and Carbohydrate Metabolism	Physiological adjustment and sustenance process	AK102777
C79	TR035834	Cold	LOC_Os02g10770.1;LOC_Os02g10770.2	DEAD/DEAH box helicase family protein, putative, expressed	DNA synthesis and repair	GO:0005737 [cytoplasm]	GO:0005524 [ATP binding]	GO:0015662 [ATPase activity, coupled to transmembrane movement of ions, phosphorylative mechanism]; GO:0006810 [transport]	Transport ATPase	Transport Facilitation	Physiological adjustment and sustenance process	AK122068
C79	TR031071	Cold	LOC_Os01g15110.1	Syntaxin 23, putative, expressed	receptors for intracellular transport vesicles	GO:0005794 [Golgi apparatus];GO:0005768 [endosome];GO:0016021 [integral to membrane]	GO:0005215 [transporter activity];GO:0008565 [protein transporter activity]	GO:0006886 [intracellular protein transport];GO:0016192 [vesicle-mediated transport]	Vesicle transport	Cellular Transport and Transport Mechanism	Physiological adjustment and sustenance process	AK121428;AK066051
C79	TR056978	Cold +H2O2	LOC_Os06g14490.1;LOC_Os06g14490.2	Calmodulin-binding heat-shock protein, putative, expressed	Calcium-mediated signaling	NA	GO:0004806 [triacylglycerol lipase activity]	GO:0006629 [lipid metabolic process]	Calcium-mediated signaling	Cellular Communication and Signal Transduction	Signaling and response regulation	N/A
C79	TR059767	Cold +H2O2	LOC_Os09g13890.1	Calmodulin-binding protein, putative, expressed	Calcium-mediated signaling	NA	GO:0005515 [protein binding]	NA	Calcium-mediated signaling	Cellular Communication and Signal Transduction	Signaling and response regulation	AK109843
C79	TR072363	Cold	LOC_Os06g37330.1;LOC_Os06g37364.1;LOC_Os06g37364.2	Ent-kaurene oxidase, putative, expressed;Ent-kaurene oxidase, putative, expressed	Antioxidant activity	NA	GO:0004937 [alpha1-adrenergic receptor activity]	GO:0007186 [G-protein coupled receptor protein signaling pathway]	G-protein coupled receptor protein signaling pathway	Cellular Communication and Signal Transduction	Signaling and response regulation	N/A
C79	TR035365	Cold +H2O2	LOC_Os02g04240.1	Wee1, putative, expressed	Others	GO:0005622 [intracellular];GO:0005634 [nucleus];GO:0005737 [cytoplasm];GO:0005739 [mitochondrion];	GO:0004674 [protein serine/threonine kinase activity];GO:0004713 [protein-tyrosine kinase activity];GO:0004872 [receptor activity]; GO:0000166 [nucleotide binding];GO:0004871 [signal transducer activity]	GO:0006950 [response to stress]; GO:0009607 [response to biotic stimulus]; GO:0009628 [response to abiotic stimulus];GO:0009719 [response to endogenous stimulus]; GO:0006464 [protein modification];GO:0006468 [protein amino acid phosphorylation];GO:0007165 [signal transduction];GO:0007582 [physiological process];GO:0009605 [response to external stimulus];	Receptor/Signal transducer activity	Cellular Communication and signal transduction	Signaling and response regulation	N/A
C79	TR067475	Cold	LOC_Os11g06040.2;LOC_Os11g06040.3	Phox domain-containing protein, putative, expressed	Vesicle Transport	NA	GO:0005515 [protein binding];GO:0035091 [phosphoinositide binding]	GO:0007154 [cell communication];GO:0007165 [signal transduction]	Receptor/Signal transducer activity	Cellular Communication and Signal Transduction	Signaling and response regulation	AK065283
C79	TR072049	Cold +H2O2	LOC_Os10g06130.2;LOC_Os10g06130.3	APOBEC1 complementation factor, putative, expres; RNA recognition motif family protein, expressed	implicated in regulation of alternative splicing (SR, U2AF, Sxl), protein components of small nuclear ribonucleoproteins (U1 and U2 snRNPs), and proteins that regulate RNA stability and translation	GO:0009536 [plastid];GO:0016020 [membrane]	GO:0003676 [nucleic acid binding];GO:0003723 [RNA binding];	GO:0009719 [response to endogenous stimulus]; GO:0007165 [signal transduction];GO:0007582 [physiological process]	Receptor/Signal transducer activity	Cellular Communication and signal transduction	Signaling and response regulation	N/A
C79	TR034886	Cold +H2O2	LOC_Os01g72000.1	Armadillo/beta-catenin-like repeat family protein, expressed	Protein Interaction	NA	NA	NA	Receptor/Signal transducer activity	Cellular Communication and Signal Transduction	Signaling and response regulation	AK102601;AK073685
C79	TR034045	Cold	LOC_Os01g61150.1	PX domain containing protein, expressed	Others	NA	GO:0005515 [protein binding];GO:0035091 [phosphoinositide binding]	GO:0007154 [cell communication];GO:0007165 [signal transduction]	Receptor/Signal transducer activity	Cellular Communication and signal transduction	Signaling and response regulation	N/A
C79	TR030120	Cold	LOC_Os01g02730.1	TAK14, putative, expressed	Others	GO:0005634 [nucleus];GO:0005737 [cytoplasm];GO:0005739 [mitochondrion];GO:0005886 [plasma membrane]	GO:0004674 [protein serine/threonine kinase activity];GO:0004713 [protein-tyrosine kinase activity];GO:0004872 [receptor activity]; GO:0000166 [nucleotide binding]	GO:0009719 [response to endogenous stimulus]; GO:0006464 [protein modification];GO:0006468 [protein amino acid phosphorylation];GO:0007165 [signal transduction];	Receptor/Signal transducer activity	Cellular Communication and signal transduction	Signaling and response regulation	N/A
C79	TR034345	Cold	LOC_Os01g65010.1	D-mannose binding lectin family protein, expressed	play a role in recognition of high-mannose type glycans of foreign micro-organisms or plant predators	GO:0016020 [membrane];GO:0005618 [cell wall];GO:0005739 [mitochondrion];GO:0016021 [integral to membrane]	GO:0004674 [protein serine/threonine kinase activity];GO:0004713 [protein-tyrosine kinase activity];GO:0004872 [receptor activity]	GO:0009719 [response to endogenous stimulus]; GO:0006468 [protein amino acid phosphorylation];GO:0007186 [G-protein coupled receptor protein signaling pathway];GO:0007165 [signal transduction];GO:0007186 [G-protein coupled receptor protein signaling pathway]	Receptor/Signal transducer activity	Cellular Communication and Signal Transduction	Signaling and response regulation	AY789530;AK068204
C79	TR034997	Cold +H2O2	LOC_Os01g73370.1	ATP binding protein, putative; LRK14, putative	Others	GO:0005634 [nucleus];GO:0005737 [cytoplasm];GO:0005739 [mitochondrion];GO:0005886 [plasma membrane]	GO:0004872 [receptor activity];GO:0004672 [protein kinase activity];GO:0000166 [nucleotide binding];GO:0005515 [protein binding]	GO:0009628 [response to abiotic stimulus];GO:0009719 [response to endogenous stimulus]; GO:0006468 [protein amino acid phosphorylation];GO:0007165 [signal transduction];GO:0006464 [protein modification]	Receptor/Signal transducer activity	Cellular Communication and signal transduction	Signaling and response regulation	N/A
C79	TR047438	Cold +H2O2	LOC_Os04g58810.1	CAF1 family ribonuclease containing protein, expressed	mRNA turnover	GO:0005634 [nucleus]	GO:0004518 [nuclease activity]	GO:0006139 [nucleobase, nucleoside, nucleotide and nucleic acid metabolism]	RNA processing and stability	Transcription	Signaling and response regulation	N/A
C79	TR054861	Cold	LOC_Os10g28660.1	Type I inositol-1,4,5-trisphosphate 5-phosphatase CVP2, putative, expressed	Second messenger formation	NA	GO:0004437 [inositol or phosphatidylinositol phosphatase activity]	NA	Second messenger formation	Cellular Communication and Signal Transduction	Signaling and response regulation	AK070240
C79	TR069078	Cold	LOC_Os11g34440.1	phospholipase C, putative, expressed	Second messenger formation	NA	GO:0004435 [phosphoinositide phospholipase C activity]	GO:0009719 [response to endogenous stimulus]; GO:0006629 [lipid metabolism];GO:0007165 [signal transduction]; GO:0007242 [intracellular signaling cascade]	Second messenger formation	Cellular Communication and Signal Transduction	Signaling and response regulation	AK069875
C79	TR040222	Cold	LOC_Os03g14260.1	brefeldin A-inhibited guanine nucleotide-exchange protein 2, putative, expressed; Sec7 domain containing protein, expressed	Polypeptide Transport	GO:0005622 [intracellular]	GO:0005086 [ARF guanyl-nucleotide exchange factor activity];GO:0030234 [enzyme regulator activity]	GO:0032012 [regulation of ARF protein signal transduction]	Second Messenger Formation	Cellular Communication and signal transduction	Signaling and response regulation	N/A
C79	TR047718	Cold +H2O2	LOC_Os07g04010.1	lectin-like receptor kinase 7, putative	Protein phosphorylation		GO:0004674 [protein serine/threonine kinase activity];GO:0004713 [protein-tyrosine kinase activity];	GO:0006468 [protein amino acid phosphorylation]	Ser/Thr or Tyr Phosphorylation	Cellular Communication and Signal Transduction	Signaling and response regulation	AK102770;AK070145;AK068209
C79	TR039253	Cold +H2O2	LOC_Os03g02190.1	Protein kinase domain containing protein, expressed	Protein Phosphorylation	GO:0005634 [nucleus];GO:0005737 [cytoplasm];GO:0005739 [mitochondrion];GO:0016020 [membrane]	GO:0004674 [protein serine/threonine kinase activity;GO:0004713 [protein-tyrosine kinase activity];GO:0004871 [signal transducer activity];GO:0000166 [nucleotide binding]	GO:0006950 [response to stress]; GO:0009607 [response to biotic stimulus]; GO:0009628 [response to abiotic stimulus];GO:0009719 [response to endogenous stimulus]; GO:0006464 [protein modification];GO:0006468 [protein amino acid phosphorylation];GO:0007165 [signal transduction];GO:0007582 [physiological process];GO:0009605 [response to external stimulus];	Ser/Thr or Tyr Phosphorylation	Cellular Communication and Signal Transduction	Signaling and response regulation	AK121006
C79	TR058917	Cold +H2O2	LOC_Os06g48300.1	Protein phosphatase 2C containing protein, expressed	Protein Phosphorylation	GO:0005634 [nucleus];GO:0005737 [cytoplasm];GO:0005739 [mitochondrion];GO:0016020 [membrane]	GO:0004674 [protein serine/threonine kinase activity;GO:0004713 [protein-tyrosine kinase activity];GO:0004871 [signal transducer activity];GO:0000166 [nucleotide binding]	GO:0006950 [response to stress]; GO:0009607 [response to biotic stimulus]; GO:0009628 [response to abiotic stimulus];GO:0009719 [response to endogenous stimulus]; GO:0006464 [protein modification];GO:0006468 [protein amino acid phosphorylation];GO:0007165 [signal transduction];GO:0007582 [physiological process];GO:0009605 [response to external stimulus];	Ser/Thr or Tyr Phosphorylation	Cellular Communication and Signal Transduction	Signaling and response regulation	AK103476
C79	TR063417	Cold +H2O2	LOC_Os05g35760.1	Serine/threonine-protein kinase SAPK7, putative	Protein Phosphorylation	NA	GO:0004674 [protein serine/threonine kinase activity];GO:0004713 [protein-tyrosine kinase activity]	GO:0006468 [protein amino acid phosphorylation]	Ser/Thr or Tyr Phosphorylation	Cellular Communication and Signal Transduction	Signaling and response regulation	N/A
C79	TR054311	Cold +H2O2	LOC_Os10g18260.1	ATP binding protein, putative, expressed; Serine/threonine-protein kinase receptor precursor, putative	Protein Phosphorylation	GO:0005634 [nucleus];GO:0005737 [cytoplasm];GO:0005739 [mitochondrion];GO:0016020 [membrane]	GO:0004872 [receptor activity]; GO:0004674 [protein serine/threonine kinase activity;GO:0004713 [protein-tyrosine kinase activity];GO:0004871 [signal transducer activity];GO:0000166 [nucleotide binding]	GO:0006950 [response to stress]; GO:0009607 [response to biotic stimulus]; GO:0009628 [response to abiotic stimulus];GO:0009719 [response to endogenous stimulus]; GO:0006464 [protein modification];GO:0006468 [protein amino acid phosphorylation];GO:0007165 [signal transduction];GO:0007582 [physiological process];GO:0009605 [response to external stimulus];	Ser/Thr or Tyr Phosphorylation	Cellular Communication and Signal Transduction	Signaling and response regulation	AK119864
C79	TR058629	Cold +H2O2	LOC_Os06g44430.1	Protein kinase domain containing protein	Protein Phosphorylation	GO:0005634 [nucleus];GO:0005737 [cytoplasm];GO:0005739 [mitochondrion];GO:0016020 [membrane]	GO:0004674 [protein serine/threonine kinase activity;GO:0004713 [protein-tyrosine kinase activity];GO:0004871 [signal transducer activity];GO:0000166 [nucleotide binding]	GO:0006950 [response to stress]; GO:0009607 [response to biotic stimulus]; GO:0009628 [response to abiotic stimulus];GO:0009719 [response to endogenous stimulus]; GO:0006464 [protein modification];GO:0006468 [protein amino acid phosphorylation];GO:0007165 [signal transduction];GO:0007582 [physiological process];GO:0009605 [response to external stimulus];	Ser/Thr or Tyr Phosphorylation	Cellular Communication and Signal Transduction	Signaling and response regulation	N/A
C79	TR062215	Cold	LOC_Os05g12680.1	Protein kinase domain containing protein, expressed	Protein Phosphorylation	GO:0005634 [nucleus];GO:0005737 [cytoplasm];GO:0005739 [mitochondrion];GO:0016020 [membrane]	GO:0004674 [protein serine/threonine kinase activity;GO:0004713 [protein-tyrosine kinase activity];GO:0004871 [signal transducer activity];GO:0000166 [nucleotide binding]	GO:0006950 [response to stress]; GO:0009607 [response to biotic stimulus]; GO:0009628 [response to abiotic stimulus];GO:0009719 [response to endogenous stimulus]; GO:0006464 [protein modification];GO:0006468 [protein amino acid phosphorylation];GO:0007165 [signal transduction];GO:0007582 [physiological process];GO:0009605 [response to external stimulus];	Ser/Thr or Tyr Phosphorylation	Cellular Communication and Signal Transduction	Signaling and response regulation	N/A
C79	TR057991	Cold +H2O2	LOC_Os06g34960.1	Protein kinase domain containing protein, expressed	Protein Phosphorylation	GO:0005634 [nucleus];GO:0005737 [cytoplasm];GO:0005739 [mitochondrion];GO:0016020 [membrane]	GO:0004674 [protein serine/threonine kinase activity;GO:0004713 [protein-tyrosine kinase activity];GO:0004871 [signal transducer activity];GO:0000166 [nucleotide binding]	GO:0006950 [response to stress]; GO:0009607 [response to biotic stimulus]; GO:0009628 [response to abiotic stimulus];GO:0009719 [response to endogenous stimulus]; GO:0006464 [protein modification];GO:0006468 [protein amino acid phosphorylation];GO:0007165 [signal transduction];GO:0007582 [physiological process];GO:0009605 [response to external stimulus];	Ser/Thr or Tyr Phosphorylation	Cellular Communication and Signal Transduction	Signaling and response regulation	AK069003
C79	TR072406	Cold +H2O2	LOC_Os06g46330.1;LOC_Os06g46330.2	Protein kinase domain containing protein, expressed	Protein Phosphorylation	GO:0005634 [nucleus];GO:0005737 [cytoplasm];GO:0005739 [mitochondrion];GO:0016020 [membrane]	GO:0004674 [protein serine/threonine kinase activity;GO:0004713 [protein-tyrosine kinase activity];GO:0004871 [signal transducer activity];GO:0000166 [nucleotide binding]	GO:0006950 [response to stress]; GO:0009607 [response to biotic stimulus]; GO:0009628 [response to abiotic stimulus];GO:0009719 [response to endogenous stimulus]; GO:0006464 [protein modification];GO:0006468 [protein amino acid phosphorylation];GO:0007165 [signal transduction];GO:0007582 [physiological process];GO:0009605 [response to external stimulus];	Ser/Thr or Tyr Phosphorylation	Cellular Communication and Signal Transduction	Signaling and response regulation	AK069995
C79	TR069793	Cold +H2O2	LOC_Os11g44500.1	Protein kinase domain containing protein, expressed	Protein Phosphorylation	GO:0005634 [nucleus];GO:0005737 [cytoplasm];GO:0005739 [mitochondrion];GO:0016020 [membrane]	GO:0004674 [protein serine/threonine kinase activity;GO:0004713 [protein-tyrosine kinase activity];GO:0004871 [signal transducer activity];GO:0000166 [nucleotide binding]	GO:0006950 [response to stress]; GO:0009607 [response to biotic stimulus]; GO:0009628 [response to abiotic stimulus];GO:0009719 [response to endogenous stimulus]; GO:0006464 [protein modification];GO:0006468 [protein amino acid phosphorylation];GO:0007165 [signal transduction];GO:0007582 [physiological process];GO:0009605 [response to external stimulus];	Ser/Thr or Tyr Phosphorylation	Cellular Communication and Signal Transduction	Signaling and response regulation	AK068622
C79	TR069805	Cold +H2O2	LOC_Os11g44660.1	Protein kinase domain containing protein, expressed	Protein Phosphorylation	GO:0005634 [nucleus];GO:0005737 [cytoplasm];GO:0005739 [mitochondrion];GO:0016020 [membrane]	GO:0004674 [protein serine/threonine kinase activity;GO:0004713 [protein-tyrosine kinase activity];GO:0004871 [signal transducer activity];GO:0000166 [nucleotide binding]	GO:0006950 [response to stress]; GO:0009607 [response to biotic stimulus]; GO:0009628 [response to abiotic stimulus];GO:0009719 [response to endogenous stimulus]; GO:0006464 [protein modification];GO:0006468 [protein amino acid phosphorylation];GO:0007165 [signal transduction];GO:0007582 [physiological process];GO:0009605 [response to external stimulus];	Ser/Thr or Tyr Phosphorylation	Cellular Communication and Signal Transduction	Signaling and response regulation	N/A
C79	TR039340	Cold +H2O2	LOC_Os03g03290.1	Protein kinase, putative, expressed	Protein Phosphorylation	GO:0005634 [nucleus];GO:0005737 [cytoplasm];GO:0005739 [mitochondrion];GO:0016020 [membrane]	GO:0004674 [protein serine/threonine kinase activity;GO:0004713 [protein-tyrosine kinase activity];GO:0004871 [signal transducer activity];GO:0000166 [nucleotide binding]	GO:0006950 [response to stress]; GO:0009607 [response to biotic stimulus]; GO:0009628 [response to abiotic stimulus];GO:0009719 [response to endogenous stimulus]; GO:0006464 [protein modification];GO:0006468 [protein amino acid phosphorylation];GO:0007165 [signal transduction];GO:0007582 [physiological process];GO:0009605 [response to external stimulus];	Ser/Thr or Tyr Phosphorylation	Cellular Communication and Signal Transduction	Signaling and response regulation	N/A
C79	TR062451	Cold	LOC_Os05g16930.1	Protein kinase domain containing protein, expressed	Protein Phosphorylation	GO:0005634 [nucleus];GO:0005737 [cytoplasm];GO:0005739 [mitochondrion];GO:0016020 [membrane]	GO:0004674 [protein serine/threonine kinase activity;GO:0004713 [protein-tyrosine kinase activity];GO:0004871 [signal transducer activity];GO:0000166 [nucleotide binding]	GO:0006950 [response to stress]; GO:0009607 [response to biotic stimulus]; GO:0009628 [response to abiotic stimulus];GO:0009719 [response to endogenous stimulus]; GO:0006464 [protein modification];GO:0006468 [protein amino acid phosphorylation];GO:0007165 [signal transduction];GO:0007582 [physiological process];GO:0009605 [response to external stimulus];	Ser/Thr or Tyr Phosphorylation	Cellular Communication and Signal Transduction	Signaling and response regulation	N/A
C79	TR057701	Cold +H2O2	LOC_Os06g29120.1;LOC_Os06g29120.2	Protein kinase family protein, putative, expressed	Protein Phosphorylation	GO:0005634 [nucleus];GO:0005737 [cytoplasm];GO:0005739 [mitochondrion];GO:0016020 [membrane]	GO:0004674 [protein serine/threonine kinase activity;GO:0004713 [protein-tyrosine kinase activity];GO:0004871 [signal transducer activity];GO:0000166 [nucleotide binding]	GO:0006950 [response to stress]; GO:0009607 [response to biotic stimulus]; GO:0009628 [response to abiotic stimulus];GO:0009719 [response to endogenous stimulus]; GO:0006464 [protein modification];GO:0006468 [protein amino acid phosphorylation];GO:0007165 [signal transduction];GO:0007582 [physiological process];GO:0009605 [response to external stimulus];	Ser/Thr or Tyr Phosphorylation	Cellular Communication and Signal Transduction	Signaling and response regulation	N/A
C79	TR056022	Cold +H2O2	LOC_Os06g02390.1	ADP-ribosylation factor 1, putative	small GTPase mediated signal transduction	GO:0005622 [intracellular]	GO:0005525 [GTP binding]	GO:0007264 [small GTPase mediated signal transduction]	small GTPase mediated signal transduction	Cellular Communication and Signal Transduction	Signaling and response regulation	AK111967;AK111712
C79	TR061146	Cold +H2O2	LOC_Os09g36700.1	extracellular ribonuclease LE precursor, putative, expressed; Ribonuclease T2 family protein, expressed	Transcription	NA	GO:0003723 [RNA binding];GO:0004518 [nuclease activity];GO:0004521 [endoribonuclease activity];	GO:0006950 [response to stress];GO:0009991 [response to extracellular stimulus]	Transcription	Transcription	Signaling and response regulation	N/A
C79	TR073153	Cold +H2O2	LOC_Os11g06130.1;LOC_Os11g06130.2;LOC_Os11g06130.3	PHD-finger family protein, expressed	Transcription	NA	GO:0003677 [DNA binding]	GO:0006350 [transcription]	Transcription	Transcription	Signaling and response regulation	N/A
C79	TR056247	Cold +H2O2	LOC_Os06g05200.1	Zinc finger, C3HC4 type family protein	DNA binding	NA	GO:0005488 [binding];GO:0005515 [protein binding];GO:0008270 [zinc ion binding	NA	Transcription	Transcription	Signaling and response regulation	N/A
C79	TR044695	Cold	LOC_Os04g19140.1	Zinc finger, BED-type predicted	Zinc finger, BED-type predicted	GO:0005634 [nucleus]	GO:0004879 [ligand-dependent nuclear receptor activity]	GO:0006355 [regulation of transcription, DNA-dependent]	Transcription	Transcription	Signaling and response regulation	AK061893
C79	TR035481	Cold +H2O2	LOC_Os02g05880.1	RNA polymerase Rpb1, domain 2 family protein, expressed; RNA polymerase Rpb1, domain 2 family protein, expressed	Transcription	GO:0005634 [nucleus]	GO:0000166 [nucleotide binding];GO:0003677 [DNA binding];GO:0003887 [DNA-directed DNA polymerase activity];GO:0003899 [DNA-directed RNA polymerase activity];GO:0008408 [3'-5' exonuclease activity]	GO:0006260 [DNA replication];GO:0006350 [transcription]	Transcription	Transcription	Signaling and response regulation	AK066336
C79	TR054773	Cold	LOC_Os10g26940.1	polygalacturonase-1 non-catalytic beta subunit precursor, putative, expressed	osmotic stress and/or plant pathogen infection	NA	GO:0004879 [ligand-dependent nuclear receptor activity]	GO:0006355 [regulation of transcription, DNA-dependent]	Transcription	Transcription	Signaling and response regulation	AK100839;AK100021
C79	TR071494	Cold	LOC_Os04g46020.1;LOC_Os04g46020.2	GATA zinc finger family protein, expressed	DNA binding	GO:0005634 [nucleus]	GO:0003700 [transcription factor activity];GO:0043565 [sequence-specific DNA binding];GO:0008270 [zinc ion binding]	GO:0006355 [regulation of transcription, DNA-dependent]	Transcription initiation	Transcription	Signaling and response regulation	AY714494
C79	TR072399	Cold +H2O2	LOC_Os06g45140.1;LOC_Os06g45140.2	BZIP transcription factor family protein, expressed	DNA binding	NA	GO:0003677 [DNA binding]	NA	Transcription initiation	Transcription	Signaling and response regulation	AK109558
C79	TR071159	Cold	LOC_Os03g48970.1;LOC_Os03g48970.2;LOC_Os03g48970.3	nuclear transcription factor Y subunit A-1, putative, expressed; CCAAT-binding transcription factor subunit B family protein, expressed	Transcription Initiation	GO:0005634 [nucleus];GO:0005654 [nucleoplasm]	GO:0003700 [transcription factor activity];	GO:0006350 [transcription];GO:0006355 [regulation of transcription, DNA-dependent]	Transcription initiation	Transcription	Signaling and response regulation	AK108287
C79	TR036136	Cold	LOC_Os02g15220.1;LOC_Os02g15220.2;LOC_Os02g15220.3	Bromodomain containing protein, expressed	Transcriptional Activation	NA	GO:0003677 [DNA binding]	NA	Transcriptional Activation	Transcription	Signaling and response regulation	N/A
C79	TR057075	Cold +H2O2	LOC_Os06g16430.1	FHA domain containing protein, expressed	Others	NA	NA	NA	Unknown	Unknown		AK069006
C79	TR047705	Cold +H2O2	LOC_Os07g03850.1	Lectin protein kinase, putative, expressed	Receptor/Mediator	NA	NA	NA	Unknown	Unknown		N/A
C79	TR069697	Cold	LOC_Os11g42940.1	Plant integral membrane protein TIGR01569 containing protein, expressed	Channel/pore	GO:0005576 [extracellular region]	NA	NA	Unknown	Unknown		N/A
C79	TR035993	Cold	LOC_Os02g13210.1	Transposable element protein, putative, Transposase_24	Others	NA	NA	NA	Unknown	Unknown		AK104322;AK071702;AK068329
C79	TR034296	Cold	LOC_Os01g64430.1	plant-specific domain TIGR01568 family protein, expressed; Uncharacterized plant-specific domain TIGR01568 family protein, expressed	Others	NA	NA	NA	Unknown	Unknown		N/A
C79	TR033367	Cold	LOC_Os01g52660.1	pistil-specific extensin-like protein precursor, putative, expressed	Receptor/Mediator	NA	NA	NA	Unknown	Unknown		AB205193
C79	TR064804	Cold	LOC_Os12g05160.1	Transposable element protein, putative, RnaseH	Others	NA	NA	NA	Unknown	Unknown		AK102296;AK072976;AK058216
C79	TR062730	Cold	LOC_Os05g24790.1	Transposase, putative	Others	NA	NA	NA	Unknown	Unknown		AB049823;AB049822
C79	TR033253	Cold	LOC_Os01g51280.1;LOC_Os01g51280.2	acid phosphatase, putative, expressed; Survival protein SurE containing protein, expressed	Others	NA	GO:0016787 [hydrolase activity]	NA	Unknown	Unknown		N/A
C79	TR042320	Cold +H2O2	LOC_Os03g45770.1	S3 self-incompatibility locus-linked pollen 3.15 protein, putative, expressed	Receptor/Mediator	NA	NA	NA	Unknown	Unknown		N/A
C79	TR031551	Cold	LOC_Os01g23850.1	TMP repeat family protein, expressed	Others	GO:0016020 [membrane]	GO:0005337 [nucleoside transporter activity]	GO:0006810 [transport]	Unknown	Unknown		AK100304;AK070612
C79	TR041344	Cold +H2O2	LOC_Os03g29750.1	Hydroxyproline-rich glycoprotein family protein, putative, expressed	Others	NA	NA	NA	Unknown	Unknown		N/A
C80	TR070457	Cold +H2O2	LOC_Os01g63710.1;LOC_Os01g63710.3	Cell division control protein CDC6b, putative, expressed	Cell Cycle Control and Mitosis	NA	GO:0017111 [nucleoside-triphosphatase activity]	GO:0007049 [cell cycle]	Cell Cycle Control and Mitosis	Cell Growth, Cell Division and DNA synthesis	Defense and repair mechanism	AK098985;AK066939
C80	TR038209	Cold +H2O2	LOC_Os02g47180.1;LOC_Os02g47180.2	Cell division cycle protein 20, putative, expressed	Cell Cycle Control and Mitosis	GO:0005634 [nucleus]	GO:0004871 [signal transducer activity]	GO:0007165 [signal transduction]	Cell Cycle Control and Mitosis	Cell Growth, Cell Division and DNA synthesis	Defense and repair mechanism	N/A
C80	TR064416	Cold	LOC_Os05g50360.1	Anaphase promoting complex subunit 10, putative, expressed	Cell Cycle Control and Mitosis	NA	GO:0005680 [anaphase-promoting complex]	GO:0030071 [regulation of mitotic metaphase/anaphase transition]	Cell Cycle Control and Mitosis	Cell Growth, Cell Division and DNA synthesis	Defense and repair mechanism	AK119225;AK060476;AK060438
C80	TR057168	Cold +H2O2	LOC_Os06g18860.1	HAT family dimerisation domain containing protein	Chromatin Organization	NA	GO:0003677 [DNA binding]	NA	Chromatin Organization	Cell growth, cell division and DNA synthesis	Defense and repair mechanism	AK065374
C80	TR038368	Cold +H2O2	LOC_Os02g49050.1	Endomembrane protein 70 containing protein, expressed	Most likely involved in cellulose biosynthesis	GO:0005618 [cell wall]	GO:0005215 [transporter activity]	GO:0006810 [transport]	Component of Cell wall	Cell Wall Biogenesis	Defense and repair mechanism	N/A
C80	TR058112	Cold	LOC_Os06g37160.1	Endomembrane protein 70 containing protein, expressed	Most likely involved in cellulose biosynthesis	GO:0005618 [cell wall]	GO:0005215 [transporter activity]	GO:0006810 [transport]	Component of Cell wall	Cell Wall Biogenesis	Defense and repair mechanism	AF439787
C80	TR063310	Cold +H2O2	LOC_Os05g34290.1	Phytochelatins synthase, putative, expressed	Detoxification	NA	NA	GO:0006950 [response to stress]; GO:0009987 [cellular process]	Detoxification and Efflux Mechanism	Cell rescue, Defense and Ageing	Defense and repair mechanism	N/A
C80	TR058075	Cold	LOC_Os06g36400.1	HAD superfamily phosphatase containing protein, expressed	Participates in xenobiotic gamma-hexachlorocyclohexane degradation and 1,2-dichloroethane degradation	GO:0005618 [cell wall]	GO:0003993 [acid phosphatase activity]	GO:0009719 [response to endogenous stimulus]	Detoxification and Efflux Mechanism	Cell Rescue, Defense and Ageing	Defense and repair mechanism	AK102741
C80	TR060355	Cold	LOC_Os09g24220.1	DNA mismatch repair protein MSH6-1, putative, expressed	DNA synthesis and repair	NA	GO:0003684 [damaged DNA binding]	GO:0006950 [response to stress]; GO:0009719 [response to endogenous stimulus]; GO:0006298 [mismatch repair]	DNA Repair	Cell Growth, Cell Division, and DNA Synthesis	Defense and repair mechanism	AK061689
C80	TR049246	Cold	LOC_Os07g30980.1	UvrD/REP helicase family protein, putative, expressed	DNA synthesis and repair	NA	GO:0004003 [ATP-dependent DNA helicase activity]	GO:0006281 [DNA repair]	DNA Repair	Cell Growth, Cell Division and DNA Synthesis	Defense and repair mechanism	AK065867
C80	TR033440	Cold	LOC_Os01g53590.1	3'-5' exonuclease family protein	Exonuclease activity	GO:0005622 [intracellular]	GO:0008408 [3'-5' exonuclease activity]	GO:0003676 [nucleic acid binding]	DNA synthesis	Cell Growth, Cell Division and DNA synthesis	Defense and repair mechanism	AK105303
C80	TR071533	Cold +H2O2	LOC_Os04g51190.1;LOC_Os04g51190.2;LOC_Os04g51190.3	Growth-regulating factor, putative, expressed	Growth Regulation	GO:0005618 [cell wall]	NA	NA	Growth Regulation	Cell growth, cell division and DNA synthesis	Defense and repair mechanism	AK058441
C80	TR063571	Cold +H2O2	LOC_Os05g38490.1	Growth regulator protein, putative	Growth Regulation	GO:0005618 [cell wall]	NA	NA	Growth Regulation	Cell growth, cell division and DNA synthesis	Defense and repair mechanism	N/A
C80	TR057457	Cold +H2O2	LOC_Os06g23350.1	late embryogenesis abundant protein D-34, putative, expressed	Induced by dehydration	NA	NA	GO:0009790 [embryonic development]	Novel Stress Protein	Response to stress	Defense and repair mechanism	N/A
C80	TR037999	Cold	LOC_Os02g44470.1	Actin-depolymerizing factor, putative, expressed	Organization of Cytoskeleton	GO:0005622 [intracellular];GO:0005634 [nucleus];GO:0005737 [cytoplasm];GO:0005739 [mitochondrion]	GO:0003779 [actin binding];	GO:0006950 [response to stress];GO:0008152 [metabolism]	Organization of Cytoskeleton	Cellular Organization	Defense and repair mechanism	AK065115
C80	TR061672	Cold +H2O2	LOC_Os05g04410.1	Peroxidase family protein, expressed	ROS scavenger	GO:0005737 [cytoplasm]; GO:0005618 [cell wall]	GO:0004601 [peroxidase activity]	GO:0006979 [response to oxidative stress]; GO:0009607 [response to biotic stimulus]; GO:0009719 [response to endogenous stimulus]	Oxidative stress response and cellular redox regulation	Cell rescue, defense and ageing	Defense and repair mechanism	N/A
C80	TR066074	Cold	LOC_Os12g28040.1	NB-ARC domain containing protein	Pathogenesis related	GO:0005739 [mitochondrion]	GO:0005524 [ATP binding]	GO:0006952 [defense response]; GO:0006915 [apoptosis]	Pathogenesis- or apoptosis-related protein	Cell Rescue, Defense and Ageing	Defense and repair mechanism	AK069355;AK060112
C80	TR052478	Cold	LOC_Os08g31780.1	NB-ARC domain containing protein, expressed	Pathogenesis related	GO:0005739 [mitochondrion]	GO:0005524 [ATP binding]	GO:0006952 [defense response]; GO:0006915 [apoptosis]	Pathogenesis- or apoptosis-related protein	Cell Rescue, Defense and Ageing	Defense and repair mechanism	AK072535;AK069187;AK060205
C80	TR061457	Cold +H2O2	LOC_Os05g01430.1	Leucine Rich Repeat family protein	Pathogenesis related	GO:0016020 [membrane]; GO:0005618 [cell wall]	GO:0016301 [kinase activity]	GO:0009607 [response to biotic stimulus]; GO:0009628 [response to abiotic stimulus]; GO:0009719 [response to endogenous stimulus]; GO:0007165 [signal transduction];	Pathogenesis- or apoptosis-related protein	Cell Rescue, Defense and Ageing	Defense and repair mechanism	AK102034;AK099362;AK064360
C80	TR056527	Cold	LOC_Os06g08710.1	Leucine Rich Repeat family protein, expressed	Pathogenesis related	GO:0016020 [membrane]; GO:0005618 [cell wall]	GO:0016301 [kinase activity]	GO:0009607 [response to biotic stimulus]; GO:0009628 [response to abiotic stimulus]; GO:0009719 [response to endogenous stimulus]; GO:0007165 [signal transduction];	Pathogenesis- or apoptosis-related protein	Cell Rescue, Defense and Ageing	Defense and repair mechanism	N/A
C80	TR069338	Cold +H2O2	LOC_Os11g37940.1	Wound-induced protein WIN2 precursor, putative, expressed	Induced by wounding	NA	NA	GO:0042742 [defense response to bacterium]; GO:0050832 [defense response to fungus]	Pathogenesis- or apoptosis-related protein	Cell rescue, defense and ageing	Defense and repair mechanism	N/A
C80	TR031100	Cold	LOC_Os01g15580.1	NB-ARC domain containing protein, expressed	Pathogenesis related	GO:0005739 [mitochondrion]	GO:0005524 [ATP binding]	GO:0006952 [defense response]; GO:0006915 [apoptosis]	Pathogenesis- or apoptosis-related protein	Cell Rescue, Defense and Ageing	Defense and repair mechanism	N/A
C80	TR069368	Cold +H2O2	LOC_Os11g38260.1	Harpin binding protein 1, putative, expressed	Pathogenesis related	GO:0009579 [thylakoid]; GO:0016020 [membrane]	GO:0005215 [transporter activity]	GO:0006810 [transport]	Pathogenesis- or apoptosis-related protein	Cell Rescue, Defense and Ageing	Defense and repair mechanism	AK067092
C80	TR053085	Cold +H2O2	LOC_Os08g40090.1	Leucine-rich repeat family protein, putative, expressed	Pathogenesis related	GO:0016020 [membrane]; GO:0005618 [cell wall]	GO:0016301 [kinase activity]	GO:0009607 [response to biotic stimulus]; GO:0009628 [response to abiotic stimulus]; GO:0009719 [response to endogenous stimulus]; GO:0007165 [signal transduction];	Pathogenesis- or apoptosis-related protein	Cell Rescue, Defense and Ageing	Defense and repair mechanism	AK111809
C80	TR036219	Cold +H2O2	LOC_Os02g16610.1	Harpin-induced protein 1 containing protein	Pathogenesis related	GO:0009579 [thylakoid]; GO:0016020 [membrane]	GO:0005215 [transporter activity]	GO:0006810 [transport]	Pathogenesis- or apoptosis-related protein	Cell Rescue, Defense and Ageing	Defense and repair mechanism	N/A
C80	TR057255	Cold +H2O2	LOC_Os06g20050.1	NB-ARC domain containing protein	Pathogenesis related	GO:0005739 [mitochondrion]	GO:0005524 [ATP binding]	GO:0006952 [defense response]; GO:0006915 [apoptosis]	Pathogenesis- or apoptosis-related protein	Cell Rescue, Defense and Ageing	Defense and repair mechanism	N/A
C80	TR066332	Cold	CB096624	NB-ARC domain, putative [Oryza sativa (japonica cultivar-group)]	Pathogenesis related	GO:0005739 [mitochondrion]	GO:0005524 [ATP binding]	GO:0006952 [defense response]; GO:0006915 [apoptosis]	Pathogenesis- or apoptosis-related protein	Cell Rescue, Defense and Ageing	Defense and repair mechanism	N/A
C80	TR043061	Cold +H2O2	LOC_Os03g55360.1	heat shock protein binding protein, putative, expressed; DnaJ domain containing protein, expressed	Chaperone	GO:0005634 [nucleus];GO:0009536 [plastid];GO:0016020 [membrane]	GO:0004879 [ligand-dependent nuclear receptor activity];GO:0051082 [unfolded protein binding];GO:0006355 [regulation of transcription, DNA-dependent]	GO:0006457 [protein folding];GO:0031072 [heat shock protein binding];GO:0051082 [unfolded protein binding];GO:0006508 [proteolysis]	Protein Folding and Stabilization	Protein Destination	Defense and repair mechanism	N/A
C80	TR036785	Cold	LOC_Os02g26440.1	Prefoldin-related KE2 family protein, putative, expressed	Protein Folding	NA	GO:0051082 [unfolded protein binding];	GO:0006457 [protein folding];GO:0016272 [prefoldin complex];GO:0019538 [protein metabolism]	Protein Folding and Stabilization	Protein destination	Defense and repair mechanism	AK069605
C80	TR066742	Cold +H2O2	LOC_Os12g39110.1	Zinc finger, C3HC4 type family protein, expressed	DNA binding	NA	GO:0005488 [binding];GO:0005515 [protein binding];GO:0008270 [zinc ion binding];GO:0009987 [cellular process]	GO:0019538 [protein metabolism]	Protein Modification	Protein Destination	Defense and repair mechanism	AK062144
C80	TR056447	Cold +H2O2	LOC_Os06g07550.1	Pentatricopeptide, putative, expressed	Organellar RNA metabolism	GO:0005634 [nucleus];GO:0005737 [cytoplasm];GO:0005739 [mitochondrion]	GO:0003824 [catalytic activity];GO:0016740 [transferase activity]	GO:0006464 [protein modification];GO:0008152 [metabolism]	Protein Modification	Protein Destination	Defense and repair mechanism	AK068452;AK061492
C80	TR061801	Cold +H2O2	LOC_Os05g06150.1	Pentatricopeptide, putative, expressed	Organellar RNA metabolism	GO:0005634 [nucleus];GO:0005737 [cytoplasm];GO:0005739 [mitochondrion]	GO:0003824 [catalytic activity];GO:0016740 [transferase activity]	GO:0006464 [protein modification];GO:0008152 [metabolism]	Protein Modification	Protein Destination	Defense and repair mechanism	AK073020
C80	TR059618	Cold	LOC_Os09g11170.1	ubiquitin-protein ligase/ zinc ion binding protein, putative, expressed; IBR domain containing protein, expressed	Others	GO:0016020 [membrane]	GO:0005515 [protein binding]; GO:0008270 [zinc ion binding];GO:0003824 [catalytic activity];GO:0003676 [nucleic acid binding];GO:0009055 [electron carrier activity]	GO:0042309 [homoiothermy];GO:0050825 [ice binding];GO:0050826 [response to freezing]; GO:0006118 [electron transport]	Response to freezing	Response to stress	Defense and repair mechanism	N/A
C80	TR071884	Cold +H2O2	LOC_Os08g13440.1;LOC_Os08g13440.2	Germin-like protein subfamily 1 member 7 precursor, putative, expressed	Pathogenesis related	GO:0048046 [apoplast]; GO:0005618 [cell wall]	GO:0045735 [nutrient reservoir activity]	GO:0042309 [homoiothermy]; GO:0050825 [ice binding]; GO:0050826 [response to freezing]; GO:0006950 [response to stress]; GO:0009628 [response to abiotic stimulus]	Response to freezing	Response to stress	Defense and repair mechanism	AK067461
C80	TR038257	Cold	LOC_Os02g47760.1	ATPase, AAA family protein, expressed	Transport ATPase	NA	GO:0046933 [hydrogen ion transporting ATP synthase activity, rotational mechanism];GO:0046961 [hydrogen ion transporting ATPase activity, rotational mechanism]	GO:0042309 [homoiothermy];GO:0050825 [ice binding];GO:0050826 [response to freezing]; GO:0015986 [ATP synthesis coupled proton transport];GO:0016469 [proton-transporting two-sector ATPase complex]	Response to freezing	Response to stress	Defense and repair mechanism	AK104076;AK103551;AK061835;AB037150
C80	TR072870	Cold +H2O2	LOC_Os11g01020.1;LOC_Os12g01010.1	RNA and export factor-binding protein 2, putative, expressed; RNA recognition motif family protein, expressed;RNA recognition motif family protein, expressed	implicated in regulation of alternative splicing (SR, U2AF, Sxl), protein components of small nuclear ribonucleoproteins (U1 and U2 snRNPs), and proteins that regulate RNA stability and translation	GO:0009536 [plastid]	GO:0003676 [nucleic acid binding];GO:0003723 [RNA binding]	GO:0006950 [response to stress];GO:0009628 [response to abiotic stimulus]	Response to stress	Response to stress	Defense and repair mechanism	N/A
C80	TR047252	Cold +H2O2	LOC_Os04g56654.1	BSD domain containing protein, expressed; Mov34/MPN/PAD-1 family protein, expressed	Protease	NA	NA	NA	Ubiquitination and Proteolysis	Protein Destination	Defense and repair mechanism	N/A
C80	TR042101	Cold +H2O2	LOC_Os03g42760.1	ubiquitin-protein ligase/ zinc ion binding protein, putative, expressed; IBR domain containing protein, expressed	Others	GO:0016020 [membrane]	GO:0005515 [protein binding]; GO:0008270 [zinc ion binding];GO:0003824 [catalytic activity];GO:0003676 [nucleic acid binding]	GO:0003674 [molecular_function]	Ubiquitination and Proteolysis	Protein Destination	Defense and repair mechanism	N/A
C80	TR061350	Cold	LOC_Os09g39160.1	thiol protease SEN102 precursor, putative, expressed; Papain family cysteine protease containing protein	Protease	NA	GO:0004197 [cysteine-type endopeptidase activity];GO:0008234 [cysteine-type peptidase activity]	GO:0006508 [proteolysis]	Ubiquitination and Proteolysis	Protein destination	Defense and repair mechanism	N/A
C80	TR044221	Cold +H2O2	LOC_Os04g08460.1	F-box domain containing protein	Protein degradation	NA	NA	NA	Ubiquitination and Proteolysis	Protein Destination	Defense and repair mechanism	N/A
C80	TR066373	Cold +H2O2	LOC_Os12g33230.1	F-box domain containing protein, expressed	Protein degradation	NA	NA	NA	Ubiquitination and Proteolysis	Protein Destination	Defense and repair mechanism	N/A
C80	TR045163	Cold +H2O2	LOC_Os04g28200.1	Rf1 protein, mitochondrial precursor, putative, expressed	Ubiquitination and Proteolysis	GO:0005634 [nucleus];GO:0005737 [cytoplasm];GO:0005739 [mitochondrion];GO:0009536 [plastid];GO:0016020 [membrane]	GO:0016301 [kinase activity];GO:0016740 [transferase activity];GO:0019825 [oxygen binding]	GO:0003674 [molecular_function]	Ubiquitination and Proteolysis	Protein Destination	Defense and repair mechanism	AK107541
C80	TR054900	Cold	LOC_Os10g29320.1	BTB/POZ domain containing protein, expressed	speckle-type POZ protein, putative, expressed	NA	GO:0005515 [protein binding]	NA	Ubiquitination and proteolysis	Protein Destination	Defense and repair mechanism	N/A
C80	TR054936	Cold +H2O2	LOC_Os10g29810.1	BTB/POZ domain containing protein	snRNP protein, putative	NA	GO:0005515 [protein binding]	NA	Ubiquitination and proteolysis	Protein Destination	Defense and repair mechanism	AK108907
C80	TR067799	Cold +H2O2	LOC_Os11g10370.1	F-box domain containing protein	Protein degradation	NA	NA	NA	Ubiquitination and Proteolysis	Protein Destination	Defense and repair mechanism	N/A
C80	TR046408	Cold +H2O2	LOC_Os04g45470.1	Vacuolar processing enzyme, beta-isozyme precursor, putative, expressed	Vacuolar transport	NA	GO:0004197 [cysteine-type endopeptidase activity];GO:0001509 [legumain activity]	GO:0006508 [proteolysis];GO:0019538 [protein metabolism]	Ubiquitination and Proteolysis	Protein Destination	Defense and repair mechanism	N/A
C80	TR035659	Cold	LOC_Os02g08160.1	F-box domain containing protein, expressed	Protein degradation	NA	NA	NA	Ubiquitination and Proteolysis	Protein Destination	Defense and repair mechanism	AK068983
C80	TR035946	Cold	LOC_Os02g12650.1;LOC_Os02g12650.2	puromycin-sensitive aminopeptidase, putative, expressed; Peptidase family M1 containing protein, expressed	Ubiquitination and Proteolysis	NA	GO:0004179 [membrane alanyl aminopeptidase activity];GO:0008237 [metallopeptidase activity];GO:0008270 [zinc ion binding];GO:0016787 [hydrolase activity]	GO:0006508 [proteolysis];GO:0019538 [protein metabolism]	Ubiquitination and Proteolysis	Protein Destination	Defense and repair mechanism	AK107439
C80	TR055948	Cold	LOC_Os06g01360.1;LOC_Os06g01360.2	Homogentisate 1,2-dioxygenase, putative, expressed	Phenylalanine catabolic process	GO:0005739 [mitochondrion]	GO:0004411 [homogentisate 1,2-dioxygenase activity]	GO:0006559 [L-phenylalanine catabolic process];GO:0006570 [tyrosine metabolic process]	Amino acid and derivative metabolism	Amino acid and derivative metabolism	Physiological adjustment and sustenance process	AK099265;AK099263;AK071351
C80	TR067955	Cold +H2O2	LOC_Os11g12760.1	O-methyltransferase family protein, expressed	O-methylation of suberin phenylpropanoid precursors	GO:0005737 [cytoplasm]	GO:0008171 [O-methyltransferase activity]; GO:0019748 [secondary metabolism]	GO:0006519 [amino acid and derivative metabolism]	Amino acid and derivative metabolism	Amino acid and derivative metabolism	Physiological adjustment and sustenance process	AK102829;AK060306
C80	TR033630	Cold	LOC_Os01g55870.1	Chorismate mutase, chloroplast precursor, putative, expressed	aromatic amino acid family biosynthetic process	GO:0009536 [plastid]	GO:0004106 [chorismate mutase activity]	GO:0006519 [amino acid and derivative metabolism]; GO:0009073 [aromatic amino acid family biosynthetic process];	Amino acid and derivative metabolism	Amino acid and derivative metabolism	Physiological adjustment and sustenance process	AK068738
C80	TR053964	Cold +H2O2	LOC_Os10g09110.1	Cytochrome P450 family protein, expressed	Biosynthetic reactions (fatty acid conjugates, terpenoids, drugs	GO:0005739 [mitochondrion]	GO:0004497 [monooxygenase activity];GO:0019825 [oxygen binding];GO:0020037 [heme binding]	GO:0006118 [electron transport];GO:0006519 [amino acid and derivative metabolism];GO:0006629 [lipid metabolism] GO:0009058 [biosynthesis];GO:0019748 [secondary metabolism]	Amino acid derivative and lipid metabolic process	Amino acid derivative and lipid metabolic process	Physiological adjustment and sustenance process	DQ072593;AK073105;AB091674
C80	TR068753	Cold +H2O2	LOC_Os11g29290.1	Cytochrome P450 family protein, expressed	Biosynthetic reactions (fatty acid conjugates, terpenoids, drugs	GO:0005739 [mitochondrion]	GO:0004497 [monooxygenase activity];GO:0019825 [oxygen binding];GO:0020037 [heme binding]	GO:0006118 [electron transport];GO:0006519 [amino acid and derivative metabolism];GO:0006629 [lipid metabolism] GO:0009058 [biosynthesis];GO:0019748 [secondary metabolism]	Amino acid derivative and lipid metabolic process	Amino acid derivative and lipid metabolic process	Physiological adjustment and sustenance process	AK069756
C80	TR053723	Cold	LOC_Os10g04620.1;LOC_Os10g04620.2	Hydrolase, alpha/beta fold family protein, putative, expressed	C-compound and carbohydrate metabolism	NA	GO:0003824 [catalytic activity]	GO:0006725 [aromatic compound metabolic process]	aromatic compound metabolic process	C-compound and carbohydrate metabolism	Physiological adjustment and sustenance process	N/A
C80	TR050066	Cold +H2O2	LOC_Os07g42330.1	SPX domain containing protein, expressed	Peptide Transport	NA	GO:0004553 [hydrolase activity, hydrolyzing O-glycosyl compounds];GO:0005515 [protein binding];GO:0008270 [zinc ion binding]	GO:0005975 [carbohydrate metabolic process]	Carbohydrate metabolic process	C-compound and carbohydrate metabolism	Physiological adjustment and sustenance process	RICPGIB;RICPGIA;AK103010;AK068236
C80	TR034247	Cold +H2O2	LOC_Os01g63840.1;LOC_Os01g63840.2	3-deoxy-D-manno-octulosonic-acid transferase family protein, expressed	attachment of the two 3-deoxy-D-manno-octulosonic acid residues that constitute the link between lipid A and the core oligosaccharide of the lipopolysaccharide	NA	GO:0005529 [sugar binding]	GO:0005975 [carbohydrate metabolic process]	Carbohydrate metabolic process	C-Compound and Carbohydrate Biosynthesis	Physiological adjustment and sustenance process	AK106159;AK071115
C80	TR056149	Cold +H2O2	LOC_Os06g04080.1	Glycosyl hydrolases family 17 protein, expressed	hydrolyse the glycosidic bond between two or more carbohydrates, or between a carbohydrate and a non-carbohydrate moiety	NA	GO:0004553 [hydrolase activity, hydrolyzing O-glycosyl compounds]	GO:0005975 [carbohydrate metabolic process]	Carbohydrate metabolic process	C-Compound and Carbohydrate Metabolism	Physiological adjustment and sustenance process	AK069498
C80	TR070697	Cold +H2O2	LOC_Os02g34560.1;LOC_Os02g34560.2	Neutral/alkaline invertase, putative, expressed	Sucrose metabolism	NA	GO:0016787 [hydrolase activity]	GO:0008152 [metabolism]	Catabolism of Polysaccharides	C-Compound and Carbohydrate Metabolism	Physiological adjustment and sustenance process	AK102954
C80	TR064401	Cold +H2O2	LOC_Os05g50170.1	Carboxylesterase, putative, expressed	Cation transport	NA	GO:0004759 [serine esterase activity]	NA	Cation transport	Transport Facilitation	Physiological adjustment and sustenance process	N/A
C80	TR058859	Cold +H2O2	LOC_Os06g47550.1;LOC_Os06g47550.2;LOC_Os06g47550.3	Cadmium/zinc-transporting ATPase HMA1, putative, expressed	ATP driven cadmium pump	GO:0016020 [membrane];GO:0016021 [integral to membrane]	GO:0005261 [cation channel activity];GO:0005524 [ATP binding];GO:0015662 [ATPase activity, coupled to transmembrane movement of ions, phosphorylative mechanism];GO:0016820 [hydrolase activity, acting on acid anhydrides, catalyzing transmembrane movement of substances]	GO:0006810 [transport];GO:0006812 [cation transport];GO:0008152 [metabolic process];GO:0030001 [metal ion transport]	Cation Transporter	Transport Facilitation	Physiological adjustment and sustenance process	AK072892
C80	TR037456	Cold	LOC_Os02g36700.1	Sucrose transporter BoSUT1, putative, expressed	C-compound and carbohydrate transport	GO:0016020 [membrane]	GO:0005215 [transporter activity];GO:0005247 [voltage-gated chloride channel activity]	GO:0009607 [response to biotic stimulus]; GO:0006821 [chloride transport];GO:0008515 [sucrose transporter activity];GO:0015770 [sucrose transport]	C-compound and carbohydrate transport	Transport Facilitation	Physiological adjustment and sustenance process	N/A
C80	TR071211	Cold +H2O2	LOC_Os03g56460.1;LOC_Os03g56460.2;LOC_Os06g14510.1	Glucose-6-phosphate isomerase, cytosolic A, putative, expressed;Glucose-6-phosphate isomerase, cytosolic B, putative, expressed	pentose pathway	NA	GO:0004347 [glucose-6-phosphate isomerase activity]	GO:0006096 [glycolysis]; GO:0006094 [gluconeogenesis]; GO:0008643 [carbohydrate transport]; GO:0009607 [response to biotic stimulus]	generate NADPH and the synthesis of pentose (5-carbon) sugars; Anabolic rather than catabolic	Energy	Physiological adjustment and sustenance process	AK108071
C80	TR060284	Cold	LOC_Os09g22450.1	Lipase family protein, expressed	Breakdown of lipids	NA	GO:0004806 [triacylglycerol lipase activity]	GO:0006629 [lipid metabolism]	Lipid metabolic process	Lipid, fatty acid and isoprenoid metabolism	Physiological adjustment and sustenance process	N/A
C80	TR049989	Cold +H2O2	LOC_Os07g41240.1	Cytochrome P450 78A4, putative, expressed	Biosynthetic reactions (fatty acid conjugates, terpenoids, drugs	NA	GO:0004497 [monooxygenase activity];GO:0005506 [iron ion binding];GO:0019825 [oxygen binding];GO:0020037 [heme binding]	GO:0006118 [electron transport]	Lipid, Fatty Acid and Isoprenoid Metabolism	Lipid, Fatty Acid and Isoprenoid Metabolism	Physiological adjustment and sustenance process	AK099619;AK066101
C80	TR053621	Cold +H2O2	LOC_Os10g03400.1	CRAL/TRIO, N-terminus family protein, expressed	Metal Ion transporter	NA	GO:0005215 [transporter activity]	GO:0006810 [transport]	Metal Ion transporter	Transport Facilitation	Physiological adjustment and sustenance process	N/A
C80	TR039447	Cold +H2O2	LOC_Os03g04480.1	metal ion transporter, putative, expressed; CorA-like Mg2+ transporter protein, expressed	Cation transport	GO:0016020 [membrane]	GO:0005215 [transporter activity];GO:0046873 [metal ion transporter activity]	GO:0006810 [transport];GO:0030001 [metal ion transport]	Metal Ion transporter	Transport Facilitation	Physiological adjustment and sustenance process	AK100117
C80	TR032513	Cold +H2O2	LOC_Os01g41200.1	metal ion binding protein, putative, expressed; Copper-binding family protein, putative, expressed	Cation transport	GO:0016020 [membrane]	GO:0004008 [copper-exporting ATPase activity];GO:0005524 [ATP binding];GO:0046872 [metal ion binding]	GO:0006810 [transport];GO:0006825 [copper ion transport];GO:0030001 [metal ion transport]	Metal Ion transporter	Transport Facilitation	Physiological adjustment and sustenance process	AK064958
C80	TR070773	Cold +H2O2	LOC_Os02g48720.1;LOC_Os02g48720.2	ADP,ATP carrier protein, mitochondrial precursor, putative, expressed	Nucleotide Binding	GO:0016020 [membrane];GO:0005739 [mitochondrion]	GO:0005215 [transporter activity];GO:0005488 [binding]	GO:0009607 [response to biotic stimulus]; GO:0006810 [transport]; GO:0016043 [cell organization and biogenesis]	Mitochondrial Transport	Cellular Transport and Transport Mechanism	Physiological adjustment and sustenance process	AK073986
C80	TR058310	Cold +H2O2	LOC_Os06g40050.1	Brittle-1 protein, chloroplast precursor, putative, expressed	Others	GO:0005739 [mitochondrion];GO:0005743 [mitochondrial inner membrane]	GO:0005215 [transporter activity];GO:0005488 [binding]	GO:0009607 [response to biotic stimulus]; GO:0006810 [transport];GO:0006839 [mitochondrial transport]	Mitochondrial transport	Cellular Transport and Transport Mechanism	Physiological adjustment and sustenance process	N/A
C80	TR061291	Cold	LOC_Os09g38500.2	Mitochondrial glycoprotein, expressed	Mitocchondrial transport	GO:0005743 [mitochondrial inner membrane];GO:0005777 [peroxisome];GO:0016020 [membrane]	GO:0005215 [transporter activity];GO:0005488 [binding]	GO:0009607 [response to biotic stimulus]; GO:0006839 [mitochondrial transport];GO:0006508 [proteolysis]	mitochondrial transport	Cellular Transport and Transport Mechanism	Physiological adjustment and sustenance process	N/A
C80	TR063336	Cold	LOC_Os05g34670.1	nucleic acid binding protein, putative, expressed; KH domain-containing quaking protein, putative, expressed	Others	NA	GO:0003676 [nucleic acid binding];GO:0003723 [RNA binding]	GO:0006139 [nucleobase, nucleoside, nucleotide and nucleic acid metabolism]	Nucleic acid metabolic process	Nucleobase, nucleoside, nucleotide and nucleic acid metabolic process	Physiological adjustment and sustenance process	AK119450;AK065919
C80	TR071088	Cold	LOC_Os03g31170.1;LOC_Os03g31170.2	Inosine-uridine preferring nucleoside hydrolase family protein, expressed;pyrimidine-specific ribonucleoside hydrolase rihA, putative, expressed	Nucleotide Metabolism	NA	GO:0016787 [hydrolase activity]	NA	Nucleotide Metabolism	Nucleoside, nucleotide and nucleic acid metabolism	Physiological adjustment and sustenance process	AK102905
C80	TR033699	Cold	LOC_Os01g56680.1	Photosystem II reaction centre W protein containing protein, expressed	Photosynthesis	GO:0009507 [chloroplast]	NA	GO:0009523 [photosystem II]	Photosynthesis	Energy	Physiological adjustment and sustenance process	AK100573;AK067729;AK065813
C80	TR039543	Cold +H2O2	LOC_Os03g05640.1	Phosphate:H+ symporter family protein, expressed;inorganic phosphate transporter 1-7, putative, expressed	Phosphate transport	GO:0016020 [membrane];GO:0016021 [integral to membrane]	GO:0005215 [transporter activity];GO:0005315 [inorganic phosphate transporter activity]	GO:0006810 [transport];GO:0006817 [phosphate transport]	Proton driven symporter	Cellular Transport and Transport Mechanism	Physiological adjustment and sustenance process	AK070648
C80	TR038200	Cold	LOC_Os02g47090.1	POT family protein, expressed	Peptide Transport	GO:0016020 [membrane];GO:0016021 [integral to membrane]	GO:0005215 [transporter activity];GO:0005351 [sugar porter activity]	GO:0006950 [response to stress]; GO:0009607 [response to biotic stimulus]; GO:0006810 [transport];GO:0008643 [carbohydrate transport];	Sugar transport	Transport Facilitation	Physiological adjustment and sustenance process	AK101293;AK061895
C80	TR071824	Cold +H2O2	LOC_Os08g01620.1;LOC_Os08g01620.2	Shwachman-Bodian-Diamond syndrome protein, putative, expressed	Ribosomal Maturation	GO:0005634 [nucleus]	GO:0003676 [nucleic acid binding];GO:0008270 [zinc ion binding]	NA	Translation	Protein Biosynthesis	Physiological adjustment and sustenance process	AK064624
C80	TR040901	Cold	LOC_Os03g22410.1	GTP binding protein, putative, expressed	Translation elongation	GO:0005737 [cytoplasm]	GO:0000166 [nucleotide binding];GO:0008135 [translation factor activity, nucleic acid binding]	GO:0006412 [protein biosynthesis]	Translation elongation	Protein Biosynthesis	Physiological adjustment and sustenance process	AK119341
C80	TR072716	Cold +H2O2	LOC_Os05g31160.1;LOC_Os05g31160.2	Peptide chain release factor 2, putative, expressed	Translation elongation	NA	GO:0008135 [translation factor activity, nucleic acid binding]	GO:0006412 [protein biosynthesis]	Translation elongation	Protein Biosynthesis	Physiological adjustment and sustenance process	N/A
C80	TR040709	Cold +H2O2	LOC_Os03g20100.1;LOC_Os03g20100.2	30S ribosomal protein S1, chloroplast precursor, putative, expressed	Structural Component of Ribosomes	GO:0005840 [ribosome]	GO:0003723 [RNA binding]	GO:0006950 [response to stress]; GO:0009628 [response to abiotic stimulus]; GO:0003735 [structural constituent of ribosome]; GO:0006412 [translation]	Translation elongation	Protein Biosynthesis	Physiological adjustment and sustenance process	AK073092;AK070353
C80	TR055175	Cold +H2O2	TA45976_4530	ATP-dependent RNA helicase, putative [Oryza sativa (japonica cultivar-group)]	RNA binding	NA	NA	NA	Translation elongation	Protein Biosynthesis	Physiological adjustment and sustenance process	N/A
C80	TR070837	Cold	LOC_Os02g56740.1;LOC_Os02g56740.2	translation initiation factor eIF-2B epsilon subunit, putative, expressed; Nucleotidyl transferase family protein, expressed	Transcription elongation	NA	GO:0003743 [translation initiation factor activity];GO:0008135 [translation factor activity, nucleic acid binding];GO:0008415 [acyltransferase activity]	GO:0006446 [regulation of translational initiation]; GO:0006412 [protein biosynthesis]	Translation Initiation	Protein Biosynthesis	Physiological adjustment and sustenance process	AK101418;AK064053
C80	TR037228	Cold	LOC_Os02g33490.1	Inorganic H+ pyrophosphatase family protein, expressed;pyrophosphate-energized membrane proton pump 3, putative, expressed	Protein driven symporter	GO:0016020 [membrane];GO:0005739 [mitochondrion]	GO:0004427 [inorganic diphosphatase activity];GO:0009678 [hydrogen-translocating pyrophosphatase activity]	GO:0015992 [proton transport];	Transport Mechanism	Cellular Transport and Transport Mechanism	Physiological adjustment and sustenance process	AK109931
C80	TR045874	Cold	LOC_Os04g38840.1	Protease inhibitor/seed storage/LTP family protein, expressed	Catabolism of Storage Proteins	GO:0009536 [plastid]; GO:0016020 [membrane]	GO:0008289 [lipid binding]	GO:0006810 [transport];	Transporter	Transport Facilitation	Physiological adjustment and sustenance process	N/A
C80	TR062861	Cold +H2O2	LOC_Os05g27320.1	VHS domain containing protein, expressed	Protein Transport and Targeting	GO:0005794 [Golgi apparatus]	GO:0005215 [transporter activity];	GO:0006886 [intracellular protein transport]	Vesicle transport	Cellular transport and transport mechanisms	Physiological adjustment and sustenance process	N/A
C80	TR071470	Cold +H2O2	LOC_Os04g42430.1	calcium binding atopy-related autoantigen 1, putative, expressed	Calcium-mediated signaling	NA	GO:0005509 [calcium ion binding]	NA	Calcium-mediated signaling	Cellular Communication and Signal Transduction	Signaling and response regulation	AK099376;AK064372
C80	TR054021	Cold +H2O2	LOC_Os10g10130.5	OsWAK112d - OsWAK receptor-like protein kinase, expressed	Calcium-mediated signaling	GO:0005886 [plasma membrane];GO:0005737 [cytoplasm];GO:0005739 [mitochondrion];GO:0005634 [nucleus];GO:0005618 [cell wall]	GO:0005509 [calcium ion binding];GO:0004674 [protein serine/threonine kinase activity];GO:0004713 [protein-tyrosine kinase activity];GO:0004872 [receptor activity]	GO:0009719 [response to endogenous stimulus]; GO:0006468 [protein amino acid phosphorylation];GO:0007165 [signal transduction]; GO:0006464 [protein modification]	Calcium-mediated signaling	Cellular Communication and Signal Transduction	Signaling and response regulation	N/A
C80	TR059343	Cold +H2O2	LOC_Os09g05030.1;LOC_Os09g05030.2	Armadillo/beta-catenin-like repeat family protein, expressed	Protein Interaction	NA	NA	NA	Receptor/Signal transducer activity	Cellular Communication and Signal Transduction	Signaling and response regulation	N/A
C80	TR058563	Cold +H2O2	LOC_Os06g43680.1	Ankryin repeat S-palmitoyl transferase, putative, expressed	Protein Interaction	NA	NA	NA	Receptor/Signal transducer activity	Cellular Communication and Signal Transduction	Signaling and response regulation	AK108591;AK102074
C80	TR061818	Cold +H2O2	LOC_Os05g06320.2	Ethylene receptor, putative, expressed	Receptor/Mediator	GO:0005783 [endoplasmic reticulum];GO:0016020 [membrane]	GO:0000155 [two-component sensor activity];GO:0004871 [signal transducer activity];GO:0004872 [receptor activity];	GO:0006950 [response to stress]; GO:0009605 [response to external stimulus];GO:0009607 [response to biotic stimulus]; GO:0009719 [response to endogenous stimulus]; GO:0007165 [signal transduction]	Receptor/Signal transducer activity	Cellular Communication and Signal Transduction	Signaling and response regulation	AK065148
C80	TR039450	Cold +H2O2	LOC_Os03g04520.3	RNA recognition motif family protein, expressed	implicated in regulation of alternative splicing (SR, U2AF, Sxl), protein components of small nuclear ribonucleoproteins (U1 and U2 snRNPs), and proteins that regulate RNA stability and translation	GO:0005622 [intracellular]	GO:0003676 [nucleic acid binding];GO:0003723 [RNA binding];GO:0008270 [zinc ion binding]	NA	RNA processing and stability	Transcription	Signaling and response regulation	N/A
C80	TR048377	Cold	LOC_Os07g13300.1	RNA recognition motif family protein, expressed	implicated in regulation of alternative splicing (SR, U2AF, Sxl), protein components of small nuclear ribonucleoproteins (U1 and U2 snRNPs), and proteins that regulate RNA stability and translation	NA	NA	NA	RNA processing and stability	Transcription	Signaling and response regulation	N/A
C80	TR035266	Cold +H2O2	LOC_Os02g03040.3	Arginine/serine-rich splicing factor RSP41, putative, expressed	mRNA splicing	GO:0005634 [nucleus];GO:0006396 [RNA processing]	GO:0003723 [RNA binding]	GO:0006396 [RNA processing]	RNA processing and stability	Transcription	Signaling and response regulation	N/A
C80	TR047188	Cold +H2O2	LOC_Os04g55760.1	mitogen-activated protein kinase kinase kinase 1, putative, expressed	Protein Phosphorylation	GO:0016020 [membrane]	GO:0004674 [protein serine/threonine kinase activity]; GO:0004713 [protein-tyrosine kinase activity]; GO:0004871 [signal transducer activity]	GO:0006950 [response to stress]; GO:0009605 [response to external stimulus]; GO:0009628 [response to abiotic stimulus]; GO:0009719 [response to endogenous stimulus]; GO:0006468 [protein amino acid phosphorylation]; GO:0007165 [signal transduction]	Ser/Thr or Tyr Phosphorylation	Cellular Communcation and Signal transduction	Signaling and response regulation	AK111696
C80	TR058857	Cold	LOC_Os06g47530.1	serine/threonine-protein kinase receptor precursor, putative, expressed	Protein Phosphorylation	NA	GO:0004674 [protein serine/threonine kinase activity]; GO:0004713 [protein-tyrosine kinase activity]	GO:0006468 [protein amino acid phosphorylation]; GO:0007165 [signal transduction]	Ser/Thr or Tyr Phosphorylation	Cellular Communcation and Signal transduction	Signaling and response regulation	N/A
C80	TR058005	Cold +H2O2	LOC_Os06g35160.1	CBL-interacting serine/threonine-protein kinase 11, putative, expressed	Protein Phosphorylation	NA	GO:0004674 [protein serine/threonine kinase activity]; GO:0004713 [protein-tyrosine kinase activity]	GO:0006468 [protein amino acid phosphorylation]; GO:0007165 [signal transduction]	Ser/Thr or Tyr Phosphorylation	Cellular Communcation and Signal transduction	Signaling and response regulation	N/A
C80	TR040412	Cold	LOC_Os03g16740.1;LOC_Os03g16740.2	Protein kinase APK1B, chloroplast precursor, putative, expressed	Protein Phosphorylation	GO:0005618 [cell wall]; GO:0005737 [cytoplasm]; GO:0005886 [plasma membrane]	GO:0004674 [protein serine/threonine kinase activity]; GO:0004713 [protein-tyrosine kinase activity]	GO:0006950 [response to stress]; GO:0009605 [response to external stimulus]; GO:0009628 [response to abiotic stimulus]; GO:0009719 [response to endogenous stimulus]; GO:0006468 [protein amino acid phosphorylation]; GO:0007165 [signal transduction]	Ser/Thr or Tyr Phosphorylation	Cellular Communcation and Signal transduction	Signaling and response regulation	N/A
C80	TR038962	Cold +H2O2	LOC_Os02g56380.1	OsWAK21 - OsWAK receptor-like cytoplasmic kinase (OsWAK-RLCK), expressed	Protein phosphorylation	GO:0005886 [plasma membrane];GO:0005737 [cytoplasm];GO:0005739 [mitochondrion];GO:0005634 [nucleus];GO:0005618 [cell wall]	GO:0004674 [protein serine/threonine kinase activity];GO:0004713 [protein-tyrosine kinase activity];	GO:0009719 [response to endogenous stimulus]; GO:0006468 [protein amino acid phosphorylation];GO:0007165 [signal transduction]; GO:0006464 [protein modification]	Ser/Thr or Tyr Phosphorylation	Cellular Communication and Signal Transduction	Signaling and response regulation	N/A
C80	TR065423	Cold +H2O2	LOC_Os12g14699.1	Protein kinase domain containing protein, expressed	Protein Phosphorylation	GO:0005886 [plasma membrane]; GO:0005739 [mitochondrion]	GO:0004674 [protein serine/threonine kinase activity]; GO:0004713 [protein-tyrosine kinase activity]; GO:0004871 [signal transducer activity]; GO:0004872 [receptor activity]	GO:0006950 [response to stress]; GO:0009605 [response to external stimulus]; GO:0009628 [response to abiotic stimulus]; GO:0009719 [response to endogenous stimulus]; GO:0006468 [protein amino acid phosphorylation]; GO:0007165 [signal transduction]	Ser/Thr or Tyr Phosphorylation	Cellular Communcation and Signal transduction	Signaling and response regulation	AK107654
C80	TR030129	Cold	LOC_Os01g02830.1	Receptor-like kinase ARK1AS, putative, expressed	Protein Phosphorylation	GO:0016020 [membrane]	GO:0004674 [protein serine/threonine kinase activity]; GO:0004713 [protein-tyrosine kinase activity]; GO:0004871 [signal transducer activity]	GO:0006950 [response to stress]; GO:0009605 [response to external stimulus]; GO:0009628 [response to abiotic stimulus]; GO:0009719 [response to endogenous stimulus]; GO:0006468 [protein amino acid phosphorylation]; GO:0007165 [signal transduction]	Ser/Thr or Tyr Phosphorylation	Cellular Communcation and Signal transduction	Signaling and response regulation	N/A
C80	TR032762	Cold	LOC_Os01g44360.1	CBS domain containing protein, expressed	Protein Phosphorylation	GO:0005737 [cytoplasm];GO:0005622 [intracellular];GO:0005739 [mitochondrion];GO:0005634 [nucleus]	GO:0004674 [protein serine/threonine kinase activity];GO:0004713 [protein-tyrosine kinase activity];GO:0004871 [signal transducer activity]	GO:0006950 [response to stress]; GO:0009628 [response to abiotic stimulus];GO:0009719 [response to endogenous stimulus]; GO:0006468 [protein amino acid phosphorylation];GO:0007165 [signal transduction]; GO:0009605 [response to external stimulus];	Ser/Thr or Tyr Phosphorylation	Cellular Communication and Signal Transduction	Signaling and response regulation	AK103573;AB109637
C80	TR050802	Cold	LOC_Os08g03090.1	Protein kinase domain containing protein	Protein Phosphorylation	GO:0005634 [nucleus];GO:0005737 [cytoplasm];GO:0005739 [mitochondrion];GO:0016020 [membrane]	GO:0004674 [protein serine/threonine kinase activity;GO:0004713 [protein-tyrosine kinase activity];GO:0004871 [signal transducer activity];GO:0000166 [nucleotide binding]	GO:0006950 [response to stress]; GO:0009607 [response to biotic stimulus]; GO:0009628 [response to abiotic stimulus];GO:0009719 [response to endogenous stimulus]; GO:0006464 [protein modification];GO:0006468 [protein amino acid phosphorylation];GO:0007165 [signal transduction];GO:0007582 [physiological process];GO:0009605 [response to external stimulus];	Ser/Thr or Tyr Phosphorylation	Cellular Communication and Signal Transduction	Signaling and response regulation	AK100055;AK058451
C80	TR033189	Cold +H2O2	LOC_Os01g50410.1	mitogen-activated protein kinase kinase kinase 1, putative, expressed	Protein Phosphorylation	GO:0016020 [membrane]	GO:0004674 [protein serine/threonine kinase activity]; GO:0004713 [protein-tyrosine kinase activity]; GO:0004871 [signal transducer activity]	GO:0006950 [response to stress]; GO:0009605 [response to external stimulus]; GO:0009628 [response to abiotic stimulus]; GO:0009719 [response to endogenous stimulus]; GO:0006468 [protein amino acid phosphorylation]; GO:0007165 [signal transduction];	Ser/Thr or Tyr Phosphorylation	Cellular Communcation and Signal transduction	Signaling and response regulation	AK107504
C80	TR034188	Cold	LOC_Os01g62950.1	Ras-related protein Rab11C, putative, expressed	Second messenger formation	GO:0005737 [cytoplasm]	GO:0003924 [GTPase activity]; GO:0000166 [nucleotide binding]	GO:0007264 [small GTPase mediated signal transduction];GO:0007165 [signal transduction]	small GTPase mediated signal transduction	Cellular Communcation and Signal transduction	Signaling and response regulation	AK065422
C80	TR049269	Cold +H2O2	LOC_Os07g31340.1;LOC_Os07g31340.2	Regulator of nonsense transcripts 1, putative, expressed	Transcription elongation	NA	GO:0000166 [nucleotide binding];	GO:0000166 [nucleotide binding]; GO:0003677 [DNA binding]; GO:0005524 [ATP binding]; GO:0016787 [hydrolase activity]; GO:0017111 [nucleoside-triphosphatase activity]	Transcription elongation	Transcription	Signaling and response regulation	AK071585
C80	TR073083	Cold +H2O2	LOC_Os12g40570.1;LOC_Os12g40570.2	WRKY DNA binding domain containing protein, expressed	Transcription factor	GO:0005634 [nucleus]	GO:0003700 [transcription factor activity];GO:0030528 [transcription regulator activity]	GO:0043565 [sequence-specific DNA binding];GO:0045449 [regulation of transcription];GO:0006350 [transcription]	Transcription factor	Transcription	Signaling and response regulation	N/A
C80	TR057907	Cold	LOC_Os06g33420.1	Transposase, putative	Others	NA	NA	NA	Unknown	Unknown		AK101919;AK101292
C80	TR063227	Cold +H2O2	LOC_Os05g33190.1	TE	Others	NA	GO:0009055 [electron carrier activity];GO:0020037 [heme binding];GO:0005506 [iron ion binding]	GO:0006118 [electron transport]	Unknown	Unknown		N/A
C80	TR061446	Cold	LOC_Os05g01300.1	CHCH domain containing protein, expressed	Others	NA	NA	NA	Unknown	Unknown		AK068309
C80	TR062812	Cold +H2O2	LOC_Os05g25910.1	plant-specific domain TIGR01568 family protein, expressed; Uncharacterized plant-specific domain TIGR01568 family protein, expressed	Others	NA	NA	NA	Unknown	Unknown		AK106790
C80	TR066695	Cold +H2O2	LOC_Os12g38440.3	transcription factor X1-like protein, putative, expressed; XH domain containing protein, expressed	Others	GO:0005739 [mitochondrion]	NA	NA	Unknown	Unknown		RICATADPT;AK100143;AK073448
C80	TR057787	Cold	LOC_Os06g30440.1	indole-3-acetic acid-amido synthetase GH3.7, putative, expressed; GH3 auxin-responsive promoter family protein, expressed	Others	NA	NA	NA	Unknown	Unknown		AK071303
C80	TR064783	Cold +H2O2	LOC_Os12g04860.1	DTW domain containing protein, expressed	Others	NA	NA	NA	Unknown	Unknown		N/A
C80	TR035063	Cold +H2O2	LOC_Os01g74250.1	plant-specific domain TIGR01615 family protein, expressed; Uncharacterized plant-specific domain TIGR01615 family protein, expressed	Others	NA	NA	NA	Unknown	Unknown		N/A
C81	TR053093	Cold +H2O2	LOC_Os08g40170.1	Cell division control protein 2, putative, expressed	Cell Cycle Control and Mitosis	GO:0005634 [nucleus]	GO:0004871 [signal transducer activity]	GO:0007165 [signal transduction]	Cell Cycle Control and Mitosis	Cell Growth, Cell Division and DNA synthesis	Defense and repair mechanism	AK101272;AK100678
C81	TR036300	Cold +H2O2	LOC_Os02g17870.1	Micro-fibrillar-associated protein 1 C-terminus containing protein, expressed	Cell wall remodeling	GO:0005576 [extracellular region]	NA	NA	Cell Wall Growth and Remodeling	Cell wall Biogenesis	Defense and repair mechanism	AK105289
C81	TR046845	Cold	LOC_Os04g51460.1	Xyloglucan endotransglucosylase/hydrolase protein 15precursor, putative, expressed	Cell wall extension	GO:0048046 [apoplast]; GO:0005618 [cell wall]; GO:0005737 [cytoplasm]	GO:0004553 [hydrolase activity, hydrolyzing O-glycosyl compounds]; GO:0016762 [xyloglucan:xyloglucosyl transferase activity]	GO:0006950 [response to stress]; GO:0009628 [response to abiotic stimulus]; GO:0009719 [response to endogenous stimulus]; GO:0006073 [glucan metabolic process];	Cell Wall Growth and Remodeling	Cell Wall Biogenesis	Defense and repair mechanism	AK100429
C81	TR038184	Cold	LOC_Os02g46910.1	Xyloglucan endotransglucosylase/hydrolase protein 28precursor, putative, expressed	Cell wall extension	GO:0048046 [apoplast]; GO:0005618 [cell wall]; GO:0005737 [cytoplasm]	GO:0004553 [hydrolase activity, hydrolyzing O-glycosyl compounds]; GO:0016762 [xyloglucan:xyloglucosyl transferase activity]	GO:0006950 [response to stress]; GO:0009628 [response to abiotic stimulus]; GO:0009719 [response to endogenous stimulus]; GO:0006073 [glucan metabolic process];	Cell Wall Growth and Remodeling	Cell Wall Biogenesis	Defense and repair mechanism	AK099962;AK067214
C81	TR042287	Cold	LOC_Os03g45280.1	Dehydrin family protein, expressed	Dehydration-induced	NA	GO:0051082 [unfolded protein binding]	GO:0006950 [response to stress]; GO:0009415 [response to water]; GO:0009628 [response to abiotic stimulus]; GO:0006457 [protein folding]	Novel Stress Protein	Response to stress	Defense and repair mechanism	AK059987
C81	TR043494	Cold	LOC_Os03g60580.1	Actin-depolymerizing factor 4, putative, expressed	Organization of Cytoskeleton	GO:0005622 [intracellular];GO:0005634 [nucleus];GO:0005737 [cytoplasm];GO:0005739 [mitochondrion]	GO:0003779 [actin binding];	GO:0006950 [response to stress];GO:0008152 [metabolism]	Organization of Cytoskeleton	Cellular Organization	Defense and repair mechanism	AK059614
C81	TR046351	Cold	LOC_Os04g44830.1	Thioredoxin M-type 1, chloroplast precursor, putative, expressed	Cell redox homeostasis	GO:0016020 [membrane]; GO:0009536 [plastid]	GO:0003824 [catalytic activity]	GO:0045454 [cell redox homeostasis]	Oxidative stress response and cellular redox regulation	Cell Rescue, Defense and Ageing	Defense and repair mechanism	N/A
C81	TR042964	Cold +H2O2	LOC_Os03g53730.1	Flavodoxin family protein, expressed	Antioxidant activity	NA	GO:0016491 [oxidoreductase activity]	NA	Oxidative stress response and cellular redox regulation	Cell Rescue, Defense and Ageing	Defense and repair mechanism	AK112068
C81	TR034299	Cold +H2O2	LOC_Os01g64470.1	Harpin-induced protein 1 containing protein, expressed	Pathogenesis related	GO:0009579 [thylakoid]; GO:0016020 [membrane]	GO:0005215 [transporter activity]	GO:0006810 [transport]	Oxidative stress response and cellular redox regulation	Cell Rescue, Defense and Ageing	Defense and repair mechanism	AY644646;AK110695
C81	TR060631	Cold	LOC_Os09g27950.1	Avr9 elicitor response protein, putative, expressed	Elicitor response	GO:0016020 [membrane]	GO:0008378 [galactosyltransferase activity]	NA	Oxidative stress response and cellular redox regulation	Cell Rescue, Defense and Ageing	Defense and repair mechanism	AK100931;AK059271
C81	TR070670	Cold	LOC_Os02g27480.1;LOC_Os02g27480.2;LOC_Os02g27480.5	MAC/Perforin domain containing protein, expressed	Cytolysis/Apoptosis	NA	NA	IPR001862 Membrane attack complex component/perforin/complement	Oxidative stress response and cellular redox regulation	Cell Rescue, Defense and Ageing	Defense and repair mechanism	AK060559
C81	TR050720	Cold	LOC_Os08g02030.1	HCBT-like putative defense response protein, putative, expressed	Pathogenesis related	NA	NA	NA	Oxidative stress response and cellular redox regulation	Cell Rescue, Defense and Ageing	Defense and repair mechanism	AK105600
C81	TR036079	Cold	LOC_Os02g14440.2	Cationic peroxidase 1 precursor, putative, expressed	ROS scavening system	GO:0005737 [cytoplasm]	GO:0004601 [peroxidase activity]	GO:0009607 [response to biotic stimulus]; GO:0009719 [response to endogenous stimulus]	Oxidative stress response and cellular redox regulation	Cell rescue, defense and ageing	Defense and repair mechanism	N/A
C81	TR066480	Cold	LOC_Os12g35340.1	Glutaredoxin-like family protein, expressed	Cell Redox Homeostais; Glutaredoxin functions as an electron carrier in the glutathione-dependent synthesis of deoxyribonucleotides by the enzyme ribonucleotide reductase	NA	GO:0015035 [protein disulfide oxidoreductase activity]	GO:0045454 [cell redox homeostasis]	Oxidative stress response and cellular redox regulation	Cell Rescue, Defense and Ageing	Defense and repair mechanism	N/A
C81	TR052682	Cold	LOC_Os08g34640.1	Leucine Rich Repeat family protein, expressed	Pathogenesis related	GO:0016020 [membrane]; GO:0005618 [cell wall]	GO:0016301 [kinase activity]	GO:0009607 [response to biotic stimulus]; GO:0009628 [response to abiotic stimulus]; GO:0009719 [response to endogenous stimulus]; GO:0007165 [signal transduction];	Pathogenesis- or apoptosis-related protein	Cell Rescue, Defense and Ageing	Defense and repair mechanism	AK102357
C81	TR037781	Cold	LOC_Os02g41670.1	Phenylalanine ammonia-lyase, putative, expressed	Pathogenesis related	GO:0005737 [cytoplasm]	GO:0016841 [ammonia-lyase activity]	GO:0006950 [response to stress]; GO:0009605 [response to external stimulus]; GO:0006559 [L-phenylalanine catabolic process]	Pathogenesis-related and apoptosis-related protein	Cell rescue, Defense and Ageing	Defense and repair mechanism	AK069313
C81	TR070736	Cold	LOC_Os02g41650.1;LOC_Os02g41650.3	Phenylalanine ammonia-lyase, putative, expressed	Pathogenesis related	GO:0005737 [cytoplasm]	GO:0016841 [ammonia-lyase activity]	GO:0006950 [response to stress]; GO:0009605 [response to external stimulus]; GO:0006559 [L-phenylalanine catabolic process]	Pathogenesis-related and apoptosis-related protein	Cell rescue, Defense and Ageing	Defense and repair mechanism	AK107524
C81	TR032263	Cold	LOC_Os01g37560.2	chaperone protein dnaJ 49, putative, expressed; DnaJ domain containing protein, expressed	Chaperone	GO:0005634 [nucleus];GO:0009536 [plastid];GO:0016020 [membrane]	GO:0004879 [ligand-dependent nuclear receptor activity];GO:0051082 [unfolded protein binding];GO:0006355 [regulation of transcription, DNA-dependent]	GO:0006457 [protein folding];GO:0031072 [heat shock protein binding];GO:0051082 [unfolded protein binding]	Protein Folding and Stabilization	Protein Destination	Defense and repair mechanism	AK120516
C81	TR052726	Cold	LOC_Os08g35160.1;LOC_Os08g35160.2	DnaJ domain containing protein, expressed	Chaperone	GO:0005634 [nucleus];GO:0009536 [plastid];GO:0016020 [membrane]	GO:0004879 [ligand-dependent nuclear receptor activity];GO:0051082 [unfolded protein binding];GO:0006355 [regulation of transcription, DNA-dependent]	GO:0006457 [protein folding];GO:0031072 [heat shock protein binding];GO:0051082 [unfolded protein binding];GO:0006508 [proteolysis]	Protein Folding and Stabilization	Protein Destination	Defense and repair mechanism	AK103022
C81	TR053849	Cold	LOC_Os10g06630.1	Peptidyl-prolyl cis-trans isomerase, putative, expressed	Protein Folding	GO:0016020 [membrane];GO:0009536 [plastid]	NA	GO:0006457 [protein folding]	Protein Folding and Stabilization	Protein destination	Defense and repair mechanism	N/A
C81	TR065901	Cold	LOC_Os12g24490.1	Zinc finger, C3HC4 type family protein, expressed	DNA binding	GO:0016020 [membrane]	GO:0005179 [hormone activity];GO:0005515 [protein binding];GO:0008270 [zinc ion binding]	GO:0006950 [response to stress]; GO:0009607 [response to biotic stimulus]; GO:0009719 [response to endogenous stimulus]; GO:0007160 [cell-matrix adhesion]; GO:0007582 [physiological process];	Protein Modification	Protein Destination	Defense and repair mechanism	AK073907
C81	TR034310	Cold +H2O2	LOC_Os01g64620.1	RING-H2 finger protein ATL3C, putative, expressed; Zinc finger, C3HC4 type family protein, expressed	protein binding	GO:0016020 [membrane]	GO:0003824 [catalytic activity];GO:0005515 [protein binding];GO:0016740 [transferase activity];GO:0016787 [hydrolase activity]	GO:0006950 [response to stress]; GO:0009607 [response to biotic stimulus]; GO:0009719 [response to endogenous stimulus]; GO:0007582 [physiological process]	Protein Modification	Protein Destination	Defense and repair mechanism	N/A
C81	TR047022	Cold	LOC_Os04g53620.1	Polyubiquitin containing 7 ubiquitin monomers, putative, expressed	Ubiquitination and Proteolysis	NA	GO:0005515 [protein binding];GO:0016301 [kinase activity]	GO:0006464 [protein modification];GO:0009056 [catabolism]	Protein Modification	Protein Destination	Defense and repair mechanism	N/A
C81	TR063611	Cold +H2O2	LOC_Os05g39070.1	NLI interacting factor-like phosphatase family protein, expressed	Protein Phosphorylation	GO:0005634 [nucleus];GO:0005622 [intracellular]	NA	NA	Protein Modification	Protein Destination	Defense and repair mechanism	AK063334
C81	TR061280	Cold +H2O2	LOC_Os09g38390.1	cytoskeletal protein, putative, expressed; PB1 domain containing protein, expressed	Protein dimerization	NA	NA	NA	Protein Modification	Protein destination	Defense and repair mechanism	N/A
C81	TR070627	Cold	LOC_Os02g16820.1;LOC_Os02g16830.1	Glutelin type-B 4 precursor, putative, expressed;Glutelin type-B 4 precursor, putative, expressed	Seed Storage Protein	NA	GO:0045735 [nutrient reservoir activity]	NA	Protein Targeting	Protein Destination	Defense and repair mechanism	AK099877
C81	TR069018	Cold	LOC_Os11g33110.1	Germin-like protein subfamily 3 member 4 precursor, putative, expressed	Pathogenesis related	GO:0048046 [apoplast]; GO:0005618 [cell wall]	GO:0045735 [nutrient reservoir activity]	GO:0042309 [homoiothermy]; GO:0050825 [ice binding]; GO:0050826 [response to freezing]; GO:0006950 [response to stress]; GO:0009628 [response to abiotic stimulus]	Response to freezing	Response to stress	Defense and repair mechanism	AK111681
C81	TR056932	Cold	LOC_Os06g13760.1	Glycosyl transferase family 8 protein, putative, expressed	biosynthesis of disaccharides, oligosaccharides and polysaccharides; ransfer of sugar moieties from activated donor molecules to specific acceptor molecules, forming glycosidic bonds	NA	GO:0016758 [transferase activity, transferring hexosyl groups]	GO:0042309 [homoiothermy]; GO:0050825 [ice binding]; GO:0050826 [response to freezing]; GO:0016051 [carbohydrate biosynthetic process]	Response to freezing	Response to stress	Defense and repair mechanism	N/A
C81	TR055666	Cold +H2O2	LOC_Os10g39870.1	ATG1, putative, expressed	Cellular Defense Mechanism (Antifreeze)	NA	GO:0017004 [cytochrome complex assembly]	GO:0042309 [homoiothermy]; GO:0050825 [ice binding]; GO:0050826 [response to freezing]	Response to freezing	Response to stress	Defense and repair mechanism	N/A
C81	TR042217	Cold +H2O2	LOC_Os03g44310.1	Translation initiation factor eIF-2B delta subunit, putative, expressed	Translation Initiation	GO:0005622 [intracellular];GO:0005737 [cytoplasm];GO:0005840 [ribosome];	GO:0008135 [translation factor activity, nucleic acid binding];GO:0000166 [nucleotide binding]	GO:0042309 [homoiothermy];GO:0050825 [ice binding] ;GO:0050826 [response to freezing]; GO:0006412 [protein biosynthesis]	Response to freezing	Response to stress	Defense and repair mechanism	AK073984
C81	TR033894	Cold	LOC_Os01g59180.1	F-box domain containing protein, expressed	Protein degradation	NA	NA	NA	Ubiquitination and Proteolysis	Protein Destination	Defense and repair mechanism	AK100794
C81	TR067738	Cold	LOC_Os11g09600.1	F-box domain containing protein	Protein degradation	NA	NA	NA	Ubiquitination and Proteolysis	Protein Destination	Defense and repair mechanism	AK069153
C81	TR044410	Cold +H2O2	LOC_Os04g12160.1	Aspartic proteinase nepenthesin-2 precursor, putative	Ubiquitination and Proteolysis	GO:0005618 [cell wall];GO:0016020 [membrane]	GO:0004190 [aspartic-type endopeptidase activity];GO:0004194 [pepsin A activity];GO:0016787 [hydrolase activity]	GO:0019538 [protein metabolism];GO:0006508 [proteolysis]	Ubiqutination and Proteolysis	Protein destination	Defense and repair mechanism	AK069264
C81	TR053594	Cold	LOC_Os10g02880.1	O-methyltransferase family protein, expressed	O-methylation of suberin phenylpropanoid precursors	GO:0005737 [cytoplasm]	GO:0008171 [O-methyltransferase activity]; GO:0019748 [secondary metabolism]	GO:0006519 [amino acid and derivative metabolism]	Amino acid and derivative metabolism	Amino acid and derivative metabolism	Physiological adjustment and sustenance process	AK101850;AK061201
C81	TR040232	Cold	LOC_Os03g14370.1	ACT domain containing protein, expressed	Amino Acid Binding Activity	NA	GO:0016597 [amino acid binding]	GO:0008152 [metabolic process]	Amino acid and derivative metabolism	Amino acid and derivative metabolism	Physiological adjustment and sustenance process	AK099450;AK071336;AK065861
C81	TR065952	Cold	LOC_Os12g25660.1	Cytochrome P450 family protein, expressed	Biosynthetic reactions (fatty acid conjugates, terpenoids, drugs	GO:0005739 [mitochondrion]	GO:0004497 [monooxygenase activity];GO:0019825 [oxygen binding];GO:0020037 [heme binding]	GO:0006118 [electron transport];GO:0006519 [amino acid and derivative metabolism];GO:0006629 [lipid metabolism] GO:0009058 [biosynthesis];GO:0019748 [secondary metabolism]	Amino acid derivative and lipid metabolic process	Amino acid derivative and lipid metabolic process	Physiological adjustment and sustenance process	AK069195
C81	TR030553	Cold +H2O2	LOC_Os01g08220.1	gibberellin 3-beta-dioxygenase 2-2, putative, expressed;Oxidoreductase, 2OG-Fe oxygenase family protein, expressed	Photosynthesis	GO:0005737 [cytoplasm]	GO:0016491 [oxidoreductase activity];GO:0016740 [transferase activity]	GO:0006950 [response to stress]; GO:0009605 [response to external stimulus];GO:0009719 [response to endogenous stimulus]; GO:0006519 [amino acid and derivative metabolism];GO:0006629 [lipid metabolism];GO:0007165 [signal transduction];GO:0009056 [catabolism];GO:0009058 [biosynthesis];GO:0005975 [carbohydrate metabolism]	Amino acid derivative and lipid metabolic process	Metabolism	Physiological adjustment and sustenance process	AK108802
C81	TR033576	Cold +H2O2	LOC_Os01g55240.1	Gibberellin 2-beta-dioxygenase, putative, expressed	Growth Regulation	NA	GO:0016740 [transferase activity]	GO:0006950 [response to stress]; GO:0009605 [response to external stimulus]; GO:0009607 [response to biotic stimulus]; GO:0009628 [response to abiotic stimulus]; GO:0006519 [amino acid and derivative metabolism]; GO:0006629 [lipid metabolism]	Amino acid derivative and lipid metabolic process	Amino acid derivative and lipid metabolic process	Physiological adjustment and sustenance process	AK108145
C81	TR030763	Cold	LOC_Os01g11150.1	gibberellin 2-beta-dioxygenase, putative, expressed; Oxidoreductase, 2OG-Fe oxygenase family protein, expressed	Photosynthesis	GO:0005737 [cytoplasm]	GO:0016491 [oxidoreductase activity];GO:0016740 [transferase activity]	GO:0006950 [response to stress]; GO:0009605 [response to external stimulus];GO:0009719 [response to endogenous stimulus]; GO:0006519 [amino acid and derivative metabolism];GO:0006629 [lipid metabolism];GO:0007165 [signal transduction];GO:0009056 [catabolism];GO:0009058 [biosynthesis];GO:0005975 [carbohydrate metabolism]	Amino acid derivative and lipid metabolic process	Metabolism	Physiological adjustment and sustenance process	AK061237
C81	TR067426	Cold +H2O2	LOC_Os11g05380.1	Cytochrome P450 family protein, expressed	Biosynthetic reactions (fatty acid conjugates, terpenoids, drugs	GO:0005739 [mitochondrion]	GO:0004497 [monooxygenase activity];GO:0019825 [oxygen binding];GO:0020037 [heme binding]	GO:0006118 [electron transport];GO:0006519 [amino acid and derivative metabolism];GO:0006629 [lipid metabolism] GO:0009058 [biosynthesis];GO:0019748 [secondary metabolism]	Amino acid derivative and lipid metabolic process	Amino acid derivative and lipid metabolic process	Physiological adjustment and sustenance process	AK065437;AK060808
C81	TR038356	Cold	LOC_Os02g48880.2	Chloride channel protein CLC-f, putative, expressed	Chloride efflux	GO:0016020 [membrane]	GO:0005215 [transporter activity];GO:0005247 [voltage-gated chloride channel activity];GO:0017153 [sodium:dicarboxylate symporter activity]	GO:0006810 [transport];GO:0006821 [chloride transport];GO:0006835 [dicarboxylic acid transport];	Anion Transport	Transport Facilitation	Physiological adjustment and sustenance process	RICYCYTC;AK060267;AF017367
C81	TR057535	Cold +H2O2	LOC_Os06g24730.1	Hydrolase, alpha/beta fold family protein, expressed	C-compound and carbohydrate metabolism	NA	GO:0016787 [hydrolase activity]	GO:0006725 [aromatic compound metabolic process]	aromatic compound metabolic process	C-compound and carbohydrate metabolism	Physiological adjustment and sustenance process	AK119524;AK105825;AK105766;AK060344
C81	TR064131	Cold	LOC_Os05g46460.5	Hydrolase, alpha/beta fold family protein, putative, expressed	C-compound and carbohydrate metabolism	NA	GO:0016787 [hydrolase activity]	GO:0006725 [aromatic compound metabolic process]	aromatic compound metabolic process	C-compound and carbohydrate metabolism	Physiological adjustment and sustenance process	AK058898
C81	TR072526	Cold	LOC_Os09g24710.1;LOC_Os09g24710.2;LOC_Os09g24710.3	Hydrolase, alpha/beta fold family protein, expressed	C-compound and carbohydrate metabolism	NA	GO:0016787 [hydrolase activity]	GO:0006725 [aromatic compound metabolic process]	aromatic compound metabolic process	C-compound and carbohydrate metabolism	Physiological adjustment and sustenance process	N/A
C81	TR058553	Cold +H2O2	LOC_Os06g43590.1	charged multivesicular body protein 1b, putative, expressed; SNF7 family protein, expressed	targets proteins to the interior of lysosomes	NA	GO:0046933 [hydrogen ion transporting ATP synthase activity, rotational mechanism];GO:0046961 [hydrogen ion transporting ATPase activity, rotational mechanism]	GO:0015986 [ATP synthesis coupled proton transport] ;GO:0015031 [protein transport]	ATP synthesis coupled proton transpor	Transport Facilitation	Physiological adjustment and sustenance process	AB056519;AB056518;AB056517
C81	TR072991	Cold	LOC_Os12g14930.1	Mitochondrial 22 kDa protein, putative, expressed	Mitochondrial Transport	NA	NA	GO:0015986 [ATP synthesis coupled proton transport]; GO:0016469 [proton-transporting two-sector ATPase complex]; GO:0046933 [hydrogen ion transporting ATP synthase activity, rotational mechanism]	ATP synthesis coupled proton transpor	Transport Facilitation	Physiological adjustment and sustenance process	AK065233;AK061445
C81	TR073022	Cold +H2O2	LOC_Os12g28137.1	cell Division Protein AAA ATPase family, putative, expressed; ATPase, AAA family protein, expressed	Transport ATPase	GO:0005622 [intracellular];GO:0005737 [cytoplasm]	GO:0046933 [hydrogen ion transporting ATP synthase activity, rotational mechanism];GO:0046961 [hydrogen ion transporting ATPase activity, rotational mechanism];GO:0006464 [protein modification]	GO:0015986 [ATP synthesis coupled proton transport];GO:0016469 [proton-transporting two-sector ATPase complex]	ATP synthesis coupled proton transpor	Transport Facilitation	Physiological adjustment and sustenance process	AK108951;AK103556
C81	TR058554	Cold +H2O2	LOC_Os06g43590.3	charged multivesicular body protein 1b, putative, expressed; SNF7 family protein, expressed	targets proteins to the interior of lysosomes	NA	GO:0046933 [hydrogen ion transporting ATP synthase activity, rotational mechanism];GO:0046961 [hydrogen ion transporting ATPase activity, rotational mechanism]	GO:0015986 [ATP synthesis coupled proton transport] ;GO:0015031 [protein transport]	ATP synthesis coupled proton transpor	Transport Facilitation	Physiological adjustment and sustenance process	AK071594
C81	TR070403	Cold	LOC_Os01g58010.1	ATP synthase a chain, putative	Transport ATPase	GO:0016020 [membrane]	GO:0005215 [transporter activity];GO:0016820 [hydrolase activity, acting on acid anhydrides, catalyzing transmembrane movement of substances]	GO:0006810 [transport];GO:0015992 [proton transport];GO:0016469 [proton-transporting two-sector ATPase complex]	ATP synthesis coupled proton transport	Transport Facilitation	Physiological adjustment and sustenance process	AK060478
C81	TR044931	Cold	LOC_Os04g23580.1	Core-2/I-Branching enzyme family protein, expressed	C-compound and carbohydrate metabolism	GO:0016020 [membrane]	GO:0008375 [acetylglucosaminyltransferase activity]	GO:0005975 [carbohydrate metabolism]	Carbohydrate metabolic process	C-compound and carbohydrate metabolism	Physiological adjustment and sustenance process	N/A
C81	TR071411	Cold	LOC_Os04g33640.1;LOC_Os04g33640.2	Glycosyl hydrolases family 17 protein, expressed	hydrolyse the glycosidic bond between two or more carbohydrates, or between a carbohydrate and a non-carbohydrate moiety	NA	GO:0004553 [hydrolase activity, hydrolyzing O-glycosyl compounds]	GO:0005975 [carbohydrate metabolic process]	Carbohydrate metabolic process	C-Compound and Carbohydrate Metabolism	Physiological adjustment and sustenance process	AK066777
C81	TR071865	Cold	LOC_Os08g09250.1;LOC_Os08g09250.2;LOC_Os08g09250.3	Lactoylglutathione lyase, putative, expressed	ROS scavenger	NA	GO:0004462 [lactoylglutathione lyase activity]	GO:0005975 [carbohydrate metabolic process]; GO:0007155 [cell adhesion]	Carbohydrate metabolic process	C-compound and carbohydrate metabolism	Physiological adjustment and sustenance process	AK108924
C81	TR042253	Cold	LOC_Os03g44810.1	SPX domain containing protein, expressed	Peptide Transport	NA	GO:0004553 [hydrolase activity, hydrolyzing O-glycosyl compounds];GO:0005515 [protein binding];GO:0008270 [zinc ion binding]	GO:0005975 [carbohydrate metabolic process]	Carbohydrate metabolic process	C-compound and carbohydrate metabolism	Physiological adjustment and sustenance process	AK071846
C81	TR069987	Cold	LOC_Os11g47820.1;LOC_Os11g47820.2	Glucan endo-1,3-beta-glucosidase precursor, putative, expressed	polysaccharide catabolic process (from cell wall polysaccharides)	GO:0005618 [cell wall]	GO:0004553 [hydrolase activity, hydrolyzing O-glycosyl compounds]	GO:0005975 [carbohydrate metabolic process]	Carbohydrate metabolic process	C-compound and Carbohydrate Metabolism	Physiological adjustment and sustenance process	AK100322
C81	TR064529	Cold	LOC_Os05g51690.2	CCT motif family protein, expressed	Cation transport	NA	GO:0005215 [transporter activity];GO:0008324 [cation transporter activity]	GO:0006810 [transport];GO:0006812 [cation transport]	Cation transport	Transport Facilitation	Physiological adjustment and sustenance process	AK103222
C81	TR035527	Cold	LOC_Os02g06480.1;LOC_Os02g06480.2	SCO1/SenC family protein, expressed	biogenesis of respiratory and photosynthetic systems	NA	NA	GO:0006118 [electron transport]	Electron carrier	Energy	Physiological adjustment and sustenance process	N/A
C81	TR053065	Cold +H2O2	LOC_Os08g39850.2	Lipoxygenase 8, chloroplast precursor, putative, expressed	hydroperoxidation of lipids, development, pest resistance, and senescence or responses to wounding	NA	GO:0016165 [lipoxygenase activity]	GO:0006118 [electron transport]	Electron carrier	Energy	Physiological adjustment and sustenance process	N/A
C81	TR057488	Cold	LOC_Os06g23800.1;LOC_Os06g23800.2	Flavin-containing monooxygenase family protein, putative, expressed	respiratory burst family of flavocytochromes capable of moving electrons across the plasma membrane	NA	GO:0003824 [catalytic activity]	GO:0006118 [electron transport]	Electron carrier	Energy	Physiological adjustment and sustenance process	AK067436;AK065755
C81	TR042659	Cold	LOC_Os03g50160.1	Chemocyanin precursor, putative, expressed	Cell wall protein	GO:0016020 [membrane]	GO:0009055 [electron carrier activity]	GO:0006118 [electron transport]	Electron carrier	Energy	Physiological adjustment and sustenance process	N/A
C81	TR062071	Cold +H2O2	LOC_Os05g10650.1	6-phosphofructokinase 2, putative, expressed	Glycolysis	GO:0005829 [cytosol]	GO:0003872 [6-phosphofructokinase activity];	GO:0005945 [6-phosphofructokinase complex];GO:0005975 [carbohydrate metabolism];GO:0006091 [generation of precursor metabolites and energy];GO:0006096 [glycolysis];GO:0009056 [catabolism]	generation of precursor metabolites and energy	Energy	Physiological adjustment and sustenance process	AK100902;AK068909
C81	TR072327	Cold	LOC_Os06g22060.1;LOC_Os06g22060.2;LOC_Os06g22060.3	Pyrophosphate-fructose 6-phosphate 1-phosphotransferase alpha subunit, putative, expressed	Transport Faciliation		GO:0003872 [6-phosphofructokinase activity]	GO:0006096 [glycolysis]; GO:0005945 [6-phosphofructokinase complex]	Glucose Catabolism	Energy	Physiological adjustment and sustenance process	AK121687
C81	TR032505	Cold	LOC_Os01g41050.1	Sulfate transporter 3.5, putative	Anion transport	GO:0016021 [integral to membrane]	GO:0005215 [transporter activity];GO:0008271 [sulfate porter activity];	GO:0008272 [sulfate transport]	Ion Transporter	Transport Facilitation	Physiological adjustment and sustenance process	AK104319;AK060705
C81	TR060571	Cold	LOC_Os09g27210.1	Lecithine cholesterol acyltransferase, putative, expressed	Lipid, fatty acid and isoprenoid metabolism	NA	GO:0004607 [phosphatidylcholine-sterol O-acyltransferase activity]	GO:0006629 [lipid metabolism]	Lipid metabolic process	Lipid, fatty acid and isoprenoid metabolism	Physiological adjustment and sustenance process	AK100079
C81	TR032668	Cold	LOC_Os01g43140.1	Lipase family protein, expressed	Breakdown of lipids	NA	GO:0004806 [triacylglycerol lipase activity]	GO:0006629 [lipid metabolism]	Lipid metabolic process	Lipid, fatty acid and isoprenoid metabolism	Physiological adjustment and sustenance process	AK120127;AK065208;AK061959
C81	TR072777	Cold	LOC_Os05g39310.1;LOC_Os05g39310.2	Pyruvate decarboxylase isozyme 1, putative, expressed	Magnesium ion binding	NA	GO:0016831 [carboxy-lyase activity];GO:0000287 [magnesium ion binding];GO:0030976 [thiamin pyrophosphate binding]	NA	Magnesium ion binding	Ion homeostasis	Physiological adjustment and sustenance process	AK100597;AK062048
C81	TR071288	Cold +H2O2	LOC_Os03g62750.3	ARTEMIS protein, chloroplast precursor, putative, expressed	protein insertion to membrane	GO:0016020 [membrane]	GO:0005215 [transporter activity]	GO:0051205 [protein insertion into membrane]	Membrane biogenesis	Membrane Biogenesis	Physiological adjustment and sustenance process	OSA557138;AK103067;AB040743
C81	TR061527	Cold	LOC_Os05g02310.1	Soluble inorganic pyrophosphatase, putative, expressed	Anion transport	GO:0005737 [cytoplasm];GO:0005634 [nucleus];GO:0016020 [membrane]	GO:0000287 [magnesium ion binding];GO:0004427 [inorganic diphosphatase activity];GO:0016787 [hydrolase activity]	GO:0006796 [phosphate metabolic process];GO:0008152 [metabolism]	Metabolic process	Metabolism	Physiological adjustment and sustenance process	AK070381
C81	TR033331	Cold	LOC_Os01g52230.1	Phosphatase, putative, expressed	Protein Phosphorylation	NA	GO:0016791 [phosphoric monoester hydrolase activity]	GO:0008152 [metabolic process]	Metabolic process	Metabolism	Physiological adjustment and sustenance process	AK105864;AK101915
C81	TR039553	Cold	LOC_Os03g05750.1	Heavy metal-associated domain containing protein, expressed	Cation/Metal Transport	NA	GO:0005488 [binding];GO:0046872 [metal ion binding]	GO:0006810 [transport];GO:0030001 [metal ion transport]	Metal Ion transporter	Transport Facilitation	Physiological adjustment and sustenance process	AK058810
C81	TR055711	Cold	LOC_Os10g40480.1	Cortical cell delineating protein precursor, putative, expressed	Metal/Cation transport	GO:0009536 [plastid];GO:0009579 [thylakoid];GO:0016020 [membrane]	GO:0008289 [lipid binding]	GO:0006810 [transport]	Metal/Cation transport	Transport Facilitation	Physiological adjustment and sustenance process	AK069903;AK059888
C81	TR063344	Cold	LOC_Os05g34770.1;LOC_Os05g34770.2	Cytochrome c, putative, expressed	transfer of electrons from cytochrome c to oxygen	NA	GO:0009055 [electron carrier activity];GO:0020037 [heme binding]	GO:0006118 [electron transport]	Mitochondrial Respiration	Energy	Physiological adjustment and sustenance process	AK120424
C81	TR046158	Cold	LOC_Os04g42420.1	Nodulin, putative, expressed	Nuclear Transport	GO:0016020 [membrane]	NA	NA	Nuclear Transport	Cellular Transport and Transport Mechanism	Physiological adjustment and sustenance process	N/A
C81	TR060714	Cold +H2O2	LOC_Os09g28910.4	Carbonic anhydrase family protein, expressed	plant chloroplast, CA is essential to inorganic carbon fixation	GO:0009536 [plastid];GO:0009579 [thylakoid]	GO:0004089 [carbonate dehydratase activity]	GO:0015976 [carbon utilization];GO:0008152 [metabolism]	Photosynthesis	Energy	Physiological adjustment and sustenance process	AK069308
C81	TR063416	Cold +H2O2	LOC_Os05g35740.1	Pi starvation-induced protein, putative, expressed	Stress response	NA	GO:0004289 [subtilase activity]	GO:0019538 [protein metabolism]; GO:0043086 [negative regulation of enzyme activity]	Protein Metabolic process	Protein Biosynthesis	Physiological adjustment and sustenance process	N/A
C81	TR063796	Cold +H2O2	LOC_Os05g41480.1	plastidic phosphate translocator-like protein1, putative, expressed	Anion transport	GO:0016020 [membrane]	GO:0005215 [transporter activity]	GO:0009607 [response to biotic stimulus]; GO:0006810 [transport]	Proton driven symporter	Cellular Transport and Transport Mechanism	Physiological adjustment and sustenance process	N/A
C81	TR063797	Cold +H2O2	LOC_Os05g41480.2	Phosphate translocator, putative, expressed	Anion transport	GO:0016020 [membrane]	plastidic phosphate translocator-like protein1, putative, expressed	GO:0009607 [response to biotic stimulus]; GO:0006810 [transport]	Proton driven symporter	Cellular Transport and Transport Mechanism	Physiological adjustment and sustenance process	AY850134;AK105810
C81	TR046678	Cold +H2O2	LOC_Os04g48880.1	Beta-carotene hydroxylase, putative, expressed	Metabilic process	NA	GO:0003824 [catalytic activity]	GO:0009987 [cellular process]; GO:0019748 [secondary metabolism]	Secondary metabolic process	Metabolism	Physiological adjustment and sustenance process	N/A
C81	TR030284	Cold	LOC_Os01g04730.1	60S ribosomal protein L26-1, putative, expressed	Structural Component of Ribosomes	GO:0005840 [ribosome];GO:0005622 [intracellular]	GO:0003735 [structural constituent of ribosome]	GO:0003735 [structural constituent of ribosome];GO:0006414 [translational elongation];GO:0042254 [ribosome biogenesis and assembly]	Structural Component of Ribosomes	Protein Biosynthesis	Physiological adjustment and sustenance process	AK104360;AK065320;AK065131;AK061343
C81	TR050685	Cold +H2O2	LOC_Os08g01620.2	Shwachman-Bodian-Diamond syndrome protein, putative, expressed	Ribosomal Maturation	GO:0005634 [nucleus]	GO:0003676 [nucleic acid binding];GO:0008270 [zinc ion binding]	NA	Translation	Protein Biosynthesis	Physiological adjustment and sustenance process	AK101713;AK099350;AK060666
C81	TR063496	Cold	LOC_Os05g37434.1	Arginine-tRNA-protein transferase, C terminus containing protein, expressed	tRNA synthesis	NA	GO:0004057 [arginyltransferase activity];GO:0016740 [transferase activity]	GO:0016598 [protein arginylation]	Translation elongation	Protein Biosynthesis	Physiological adjustment and sustenance process	AK059682
C81	TR034775	Cold +H2O2	LOC_Os01g70590.1	Eukaryotic translation initiation factor 2B family protein, putative, expressed;GTP binding protein, putative, expressed	Translation Initiation	GO:0005737 [cytoplasm]	GO:0000166 [nucleotide binding];GO:0008135 [translation factor activity, nucleic acid binding]	GO:0006412 [protein biosynthesis]	Translation Initiation	Protein Biosynthesis	Physiological adjustment and sustenance process	N/A
C81	TR073027	Cold	LOC_Os12g31850.1;LOC_Os12g31850.2	Ureide permease 2, putative, expressed	Transport	GO:0016020 [membrane]	GO:0005215 [transporter activity]	GO:0009607 [response to biotic stimulus]	Transport	Transport Facilitation	Physiological adjustment and sustenance process	N/A
C81	TR037683	Cold +H2O2	LOC_Os02g39850.1	acyl transferase, putative; Transferase family protein	Transporter	NA	GO:0016740 [transferase activity]	NA	Transporter	Transport Facilitation	Physiological adjustment and sustenance process	AK102389
C81	TR030610	Cold +H2O2	LOC_Os01g09010.1	acyl transferase, putative; Transferase family protein	Transporter	NA	GO:0016740 [transferase activity]	NA	Transporter	Transport Facilitation	Physiological adjustment and sustenance process	AK107168
C81	TR031601	Cold +H2O2	LOC_Os01g24790.1	acyl transferase, putative; Transferase family protein	Transporter	NA	GO:0016740 [transferase activity]	NA	Transporter	Transport Facilitation	Physiological adjustment and sustenance process	N/A
C81	TR071280	Cold +H2O2	AK067436;AK065755	Putative Vacuolar sorting protein related cluster;Putative Vacuolar sorting protein related cluster	Vacuolar transport	NA	NA	NA	Vacuolar transport	Cellular transport and transport mechanisms	Physiological adjustment and sustenance process	N/A
C81	TR072510	Cold	LOC_Os09g17830.1;LOC_Os09g17830.2;LOC_Os09g17840.1	Protein transport protein Sec61 alpha subunit isoform 2, putative, expressed;Protein transport protein Sec61 alpha subunit isoform 2, putative, expressed	Polypeptide Transport	GO:0016020 [membrane]	GO:0005215 [transporter activity];GO:0015450 [protein translocase activity]	GO:0007582 [physiological process];GO:0009306 [protein secretion]	Vesicle Transport	Transport Facilitation	Physiological adjustment and sustenance process	N/A
C81	TR057208	Cold	LOC_Os06g19400.1	C2 domain-containing protein, putative, expressed	Calcium-mediated signaling	NA	GO:0008289 [lipid binding]	IPR000008 C2 calcium-dependent membrane targeting	Calcium-mediated signaling	Cellular Communication and Signal Transduction	Signaling and response regulation	AK071141;AK059718
C81	TR063119	Cold	LOC_Os05g31620.1	polcalcin Jun o 2, putative, expressed; EF hand family protein, expressed	Calcium-mediated signaling	GO:0005737 [cytoplasm];GO:0005773 [vacuole];GO:0005634 [nucleus]	GO:0005509 [calcium ion binding];GO:0005515 [protein binding]	GO:0006950 [response to stress]; GO:0009628 [response to abiotic stimulus];GO:0009719 [response to endogenous stimulus]; GO:0006464 [protein modification]; GO:0006810 [transport];GO:0007165 [signal transduction]	Calcium-mediated signaling	Cellular Communication and Signal Transduction	Signaling and response regulation	AK121126;AK104866;AK103694;AK066092;AB017042
C81	TR072941	Cold	LOC_Os11g04480.1;LOC_Os12g04240.1;LOC_Os12g04240.2	grancalcin, putative, expressed;EF hand family protein, expressed	Calcium-mediated signaling	NA	GO:0005509 [calcium ion binding]	NA	Calcium-mediated signaling	Cellular Communication and Signal Transduction	Signaling and response regulation	AK070734;AF443603
C81	TR045947	Cold +H2O2	AK119524;AK105825;AK105766;AK060344	Phospholipase, putative related cluster;Phospholipase, putative related cluster;Phospholipase, putative related cluster	Second messenger formation	GO:0005618 [cell wall];GO:0016021 [integral to membrane]	GO:0001584 [rhodopsin-like receptor activity];GO:0005515 [protein binding];GO:0008289 [lipid binding]	GO:0006950 [response to stress]; GO:0009628 [response to abiotic stimulus]; GO:0007186 [G-protein coupled receptor protein signaling pathway];GO:0006810 [transport];	G-protein coupled receptor protein signaling pathway	Cellular Communication and Signal Transduction	Signaling and response regulation	AK108851
C81	TR063980	Cold	LOC_Os05g44380.1	MPPN domain containing protein, expressed	Receptor/Mediator	GO:0016021 [integral to membrane]	GO:0004966 [galanin receptor activity]	GO:0007186 [G-protein coupled receptor protein signaling pathway]	G-protein coupled receptor protein signaling pathway	Cellular Communication and Signal Transduction	Signaling and response regulation	N/A
C81	TR058526	Cold +H2O2	LOC_Os06g43200.1	Zinc finger family protein, putative, expressed	Protein Interaction	NA	GO:0005515 [protein binding];GO:0003824 [catalytic activity]	NA	Protein Interaction	Cellular Communication and Signal Transduction	Signaling and response regulation	N/A
C81	TR070359	Cold	LOC_Os01g52640.3	ubiquitin-protein ligase COP1, putative, expressed; WD-40 repeat family protein, putative, expressed	Receptor/Mediator	GO:0005886 [plasma membrane]	GO:0004871 [signal transducer activity];GO:0000166 [nucleotide binding];GO:0004674 [protein serine/threonine kinase activity]	GO:0009628 [response to abiotic stimulus]; GO:0006468 [protein amino acid phosphorylation];GO:0007165 [signal transduction];	Receptor/Signal transducer activity	Cellular Communication and Signal Transduction	Signaling and response regulation	N/A
C81	TR046359	Cold	LOC_Os04g44900.1	Lectin receptor kinase 7, putative, expressed	Receptor/Mediator	GO:0005634 [nucleus];GO:0005737 [cytoplasm];GO:0005739 [mitochondrion];GO:0016020 [membrane]	GO:0004674 [protein serine/threonine kinase activity];GO:0004713 [protein-tyrosine kinase activity];GO:0004872 [receptor activity]	GO:0009719 [response to endogenous stimulus]; GO:0006468 [protein amino acid phosphorylation];GO:0007165 [signal transduction]; GO:0030154 [cell differentiation]	Receptor/Signal transducer activity	Cellular Communication and Signal Transduction	Signaling and response regulation	N/A
C81	TR052436	Cold +H2O2	LOC_Os08g31250.1	C1-like domain containing protein, expressed	Others	NA	GO:0008270 [zinc ion binding];GO:0005515 [protein binding]	GO:0007242 [intracellular signaling cascade]	Receptor/Signal transducer activity	Cellular Communication and signal transduction	Signaling and response regulation	N/A
C81	TR050232	Cold	LOC_Os07g44410.1	WD40-like Beta Propeller Repeat family protein, expressed	Receptor/Mediator	GO:0005634 [nucleus];GO:0005737 [cytoplasm];GO:0005886 [plasma membrane]	GO:0000166 [nucleotide binding]	GO:0009628 [response to abiotic stimulus]	Receptor/Signal transducer activity	Cellular Communication and Signal Transduction	Signaling and response regulation	AK101974
C81	TR072318	Cold	LOC_Os06g20400.2;LOC_Os06g20400.3	DHHC zinc finger domain containing protein, expressed	Protein Interaction	NA	GO:0008270 [zinc ion binding]	NA	Receptor/Signal transducer activity	Cellular Communication and Signal Transduction	Signaling and response regulation	AK106219;AK073792;AK072750;AK058620
C81	TR072017	Cold +H2O2	LOC_Os08g44230.1	metal ion binding protein, putative, expressed	Protein Interaction	NA	GO:0008270 [zinc ion binding]	NA	Receptor/Signal transducer activity	Cellular Communication and Signal Transduction	Signaling and response regulation	N/A
C81	TR070238	Cold	LOC_Os01g28680.1;LOC_Os01g28680.2;LOC_Os01g28680.3;LOC_Os01g28680.4;LOC_Os01g28680.5	LEC14B, putative, expressed	Others	GO:0005886 [plasma membrane]	GO:0000166 [nucleotide binding]	GO:0007165 [signal transduction];	Receptor/Signal transducer activity	Cellular Communication and signal transduction	Signaling and response regulation	OSGLUT21;AK107238
C81	TR059859	Cold +H2O2	LOC_Os09g15670.1	Protein phosphatase 2C, putative, expressed	Protein Phosphorylation	GO:0005634 [nucleus];GO:0005737 [cytoplasm];GO:0005739 [mitochondrion];GO:0016020 [membrane]	GO:0004674 [protein serine/threonine kinase activity;GO:0004713 [protein-tyrosine kinase activity];GO:0004871 [signal transducer activity];GO:0000166 [nucleotide binding]	GO:0006950 [response to stress]; GO:0009607 [response to biotic stimulus]; GO:0009628 [response to abiotic stimulus];GO:0009719 [response to endogenous stimulus]; GO:0006464 [protein modification];GO:0006468 [protein amino acid phosphorylation];GO:0007165 [signal transduction];GO:0007582 [physiological process];GO:0009605 [response to external stimulus];	Ser/Thr or Tyr Phosphorylation	Cellular Communication and Signal Transduction	Signaling and response regulation	AK106404
C81	TR061103	Cold +H2O2	LOC_Os09g36200.1	Senescence-inducible chloroplast stay-green protein 2, putative, expressed	Senescence related	GO:0016020 [membrane]	GO:0016301 [kinase activity]	GO:0007165 [signal transduction]; GO:0006464 [protein modification]	Ser/Thr or Tyr Phosphorylation	Cellular Communication and Signal Transduction	Signaling and response regulation	AK105235
C81	TR050703	Cold	LOC_Os08g01830.1	Protein kinase domain containing protein, expressed	Protein Phosphorylation	GO:0005634 [nucleus];GO:0005737 [cytoplasm];GO:0005739 [mitochondrion];GO:0016020 [membrane]	GO:0004674 [protein serine/threonine kinase activity;GO:0004713 [protein-tyrosine kinase activity];GO:0004871 [signal transducer activity];GO:0000166 [nucleotide binding]	GO:0006950 [response to stress]; GO:0009607 [response to biotic stimulus]; GO:0009628 [response to abiotic stimulus];GO:0009719 [response to endogenous stimulus]; GO:0006464 [protein modification];GO:0006468 [protein amino acid phosphorylation];GO:0007165 [signal transduction];GO:0007582 [physiological process];GO:0009605 [response to external stimulus];	Ser/Thr or Tyr Phosphorylation	Cellular Communication and Signal Transduction	Signaling and response regulation	AK064582
C81	TR033188	Cold +H2O2	LOC_Os01g50400.1	Protein kinase domain containing protein, expressed	Protein Phosphorylation	GO:0005634 [nucleus];GO:0005737 [cytoplasm];GO:0005739 [mitochondrion];GO:0016020 [membrane]	GO:0004674 [protein serine/threonine kinase activity;GO:0004713 [protein-tyrosine kinase activity];GO:0004871 [signal transducer activity];GO:0000166 [nucleotide binding]	GO:0006950 [response to stress]; GO:0009607 [response to biotic stimulus]; GO:0009628 [response to abiotic stimulus];GO:0009719 [response to endogenous stimulus]; GO:0006464 [protein modification];GO:0006468 [protein amino acid phosphorylation];GO:0007165 [signal transduction];GO:0007582 [physiological process];GO:0009605 [response to external stimulus];	Ser/Thr or Tyr Phosphorylation	Cellular Communication and Signal Transduction	Signaling and response regulation	AK070367
C81	TR070745	Cold	LOC_Os01g08450.1;LOC_Os02g43690.1;LOC_Os02g43690.2	GTP-binding protein YPTM2, putative, expressed;GTP-binding protein YPTM2, putative, expressed	Second messenger formation	GO:0005622 [intracellular];GO:0005634 [nucleus];GO:0005737 [cytoplasm]	GO:0000166 [nucleotide binding];GO:0003924 [GTPase activity];GO:0005515 [protein binding]	GO:0006913 [nucleocytoplasmic transport];GO:0007165 [signal transduction];GO:0007264 [small GTPase mediated signal transduction];GO:0015031 [protein transport]	small GTPase mediated signal transduction	Cellular Communication and Signal Transduction	Signaling and response regulation	N/A
C81	TR072852	Cold +H2O2	LOC_Os05g49220.1;LOC_Os05g49220.2	GTP-binding protein Era containing protein, expressed	Second messenger formation	GO:0005622 [intracellular];GO:0005634 [nucleus];GO:0005737 [cytoplasm]	GO:0000166 [nucleotide binding];GO:0003924 [GTPase activity];GO:0005515 [protein binding]	GO:0006913 [nucleocytoplasmic transport];GO:0007165 [signal transduction];GO:0007264 [small GTPase mediated signal transduction];GO:0015031 [protein transport]	small GTPase mediated signal transduction	Cellular Communication and Signal Transduction	Signaling and response regulation	AK069792
C81	TR066712	Cold +H2O2	LOC_Os12g38620.2	Bromodomain associated family protein, expressed	Transcriptional Activation	NA	NA	NA	Transcriptional Activation	Transcription	Signaling and response regulation	AK100153
C81	TR042353	Cold	LOC_Os03g46190.1	parafibromin, putative, expressed; RNA pol II accessory factor, Cdc73 family protein, expressed	Transcriptional elongation	NA	NA	NA	Transcriptional elongation	Transcription	Signaling and response regulation	N/A
C81	TR051110	Cold	LOC_Os08g07500.1	plant-specific domain TIGR01570 family protein, expressed; Uncharacterized plant-specific domain TIGR01570 family protein, expressed	Others	NA	NA	NA	Unknown	Unknown		AK068115
C81	TR063509	Cold +H2O2	LOC_Os05g37660.1	AER, putative, expressed	Others	NA	GO:0016740 [transferase activity]	NA	Unknown	Unknown		AK106793;AK099715
C81	TR040736	Cold +H2O2	LOC_Os03g20440.1	VQ motif family protein, expressed	Others	NA	NA	NA	Unknown	Unknown		AK107567;AK072009
C81	TR063765	Cold +H2O2	LOC_Os05g41120.2	Serologically defined breast cancer antigen NY-BR-84, putative, expressed	NA	NA	NA	NA	Unknown	Unknown		AK068378
C83	TR039331	Cold	LOC_Os03g03150.1	Fizzy-related protein, putative, expressed	Cell Cycle Control and Mitosis	GO:0005634 [nucleus]	GO:0004871 [signal transducer activity]	GO:0007165 [signal transduction]	Cell Cycle Control and Mitosis	Cell growth, cell division and DNA synthesis	Defense and repair mechanism	N/A
C83	TR046425	Cold	LOC_Os04g45670.1	Variant SH3 domain containing protein, expressed	Cell wall remodeling	GO:0016020 [membrane]	GO:0005515 [protein binding]	NA	Cell Wall Growth and Remodeling	Cell wall Biogenesis	Defense and repair mechanism	AK067891;AF085174
C83	TR032612	Cold +H2O2	LOC_Os01g42460.1	BAH domain containing protein, expressed	Chromatin binding	NA	GO:0003677 [DNA binding]	NA	Chromatin Organization	Cell Growth, Cell Division and DNA synthesis	Defense and repair mechanism	AK108446
C83	TR039842	Cold	LOC_Os03g09870.1	protein translocase/ protein transporter, putative, expressed	Mitochondrial transport	GO:0005739 [mitochondrion];GO:0005743 [mitochondrial inner membrane]	GO:0005215 [transporter activity];GO:0008565 [protein transporter activity]	GO:0015031 [protein transport]	Detoxification and Efflux Mechanism	Cell rescue, defense and ageing	Defense and repair mechanism	AK065822
C83	TR054399	Cold +H2O2	LOC_Os10g20470.1	MATE efflux family protein, expressed	Efflux	GO:0016020 [membrane]	GO:0015238 [drug transporter activity]; GO:0015297 [antiporter activity]	GO:0006855 [multidrug transport]	Detoxification and Efflux Mechanism	Cell Rescue, Defense and Ageing	Defense and repair mechanism	AK121658
C83	TR047964	Cold	LOC_Os07g07480.1	endonuclease/ nucleic acid binding protein, putative, expressed; HNH endonuclease domain-containing protein, putative, expressed	Others	NA	GO:0004519 [endonuclease activity];GO:0003676 [nucleic acid binding]	NA	DNA synthesis	Cell Growth, Cell Division and DNA Synthesis	Defense and repair mechanism	N/A
C83	TR060430	Cold	LOC_Os09g25380.1	Kinesin motor protein, putative, expressed	Microtubule	GO:0005739 [mitochondrion]	GO:0003777 [microtubule motor activity];GO:0005515 [protein binding];GO:0005524 [ATP binding]	GO:0005875 [microtubule associated complex];GO:0007018 [microtubule-based movement]	Organization of Cytoskeleton	Cellular Organization	Defense and repair mechanism	AK105831
C83	TR030356	Cold +H2O2	LOC_Os01g05650.1	Metallothionein-like protein type 2, putative	Antioxidant process	NA	GO:0046872 [metal ion binding]	GO:0006950 [response to stress]	Oxidative stress response and cellular redox regulation	Cell Rescue, Defense, and Ageing	Defense and repair mechanism	AK059290
C83	TR034923	Cold	LOC_Os01g72460.1	NADPH:quinone oxidoreductase, putative, expressed	reaction prevents the one-electron reduction of quinones by cytochrome P450 reductase and other flavoproteins that would result in oxidative cycling with generation of superoxide	NA	GO:0003824 [catalytic activity]	NA	Oxidative stress response and cellular redox regulation	Cell Rescue, Defense and Ageing	Defense and repair mechanism	AK101724
C83	TR040791	Cold	LOC_Os03g21000.2	Thioredoxin-like 1, putative, expressed	Cell redox homeostasis	GO:0016020 [membrane]; GO:0009536 [plastid]	GO:0003824 [catalytic activity]	GO:0045454 [cell redox homeostasis]	Oxidative stress response and cellular redox regulation	Cell Rescue, Defense and Ageing	Defense and repair mechanism	AK101813;AK062175
C83	TR040987	Cold	LOC_Os03g24380.1	Glutathione peroxidase, putative, expressed	Cell Redox Homeostais; Glutaredoxin functions as an electron carrier in the glutathione-dependent synthesis of deoxyribonucleotides by the enzyme ribonucleotide reductase	GO:0016020 [membrane]; GO:0009536 [plastid]	GO:0004602 [glutathione peroxidase activity]	GO:0006950 [response to stress]; GO:0006979 [response to oxidative stress];GO:0009628 [response to abiotic stimulus]; GO:0009719 [response to endogenous stimulus]; GO:0009991 [response to extracellular stimulus]	Oxidative stress response and cellular redox regulation	Cell Rescue, Defense and Ageing	Defense and repair mechanism	N/A
C83	TR056884	Cold +H2O2	LOC_Os06g13160.1	Plant viral-response family protein, expressed	Pathogenesis related (TMV response-related gene product)	GO:0016020 [membrane]	GO:0017153 [sodium:dicarboxylate symporter activity]	GO:0006835 [dicarboxylic acid transport]	Pathogenesis- or apoptosis-related protein	Cell Rescue, Defense, and Ageing	Defense and repair mechanism	AB007501
C83	TR043023	Cold	LOC_Os03g54900.1;LOC_Os03g54900.2	Leucine Rich Repeat family protein, expressed	Pathogenesis related	GO:0016020 [membrane]; GO:0005618 [cell wall]	GO:0016301 [kinase activity]	GO:0009607 [response to biotic stimulus]; GO:0009628 [response to abiotic stimulus]; GO:0009719 [response to endogenous stimulus]; GO:0007165 [signal transduction];	Pathogenesis- or apoptosis-related protein	Cell Rescue, Defense and Ageing	Defense and repair mechanism	AK104434;AK068283;AB022675
C83	TR061282	Cold	LOC_Os09g38410.1	sialin, putative, expressed; Major Facilitator Superfamily protein, expressed	Others	GO:0016020 [membrane]	GO:0005215 [transporter activity]	GO:0009607 [response to biotic stimulus];	Pathogenesis- or apoptosis-related protein	Cell Rescue, Defense and ageing	Defense and repair mechanism	AK102071
C83	TR032262	Cold +H2O2	LOC_Os01g37560.1	chaperone protein dnaJ 49, putative, expressed; DnaJ domain containing protein, expressed	Chaperone	GO:0005634 [nucleus];GO:0009536 [plastid];GO:0016020 [membrane]	GO:0004879 [ligand-dependent nuclear receptor activity];GO:0051082 [unfolded protein binding];GO:0006355 [regulation of transcription, DNA-dependent]	GO:0006457 [protein folding];GO:0031072 [heat shock protein binding];GO:0051082 [unfolded protein binding]	Protein Folding and Stabilization	Protein Destination	Defense and repair mechanism	AK067205
C83	TR040143	Cold +H2O2	LOC_Os03g13230.1	Pentatricopeptide, putative, expressed	Organellar RNA metabolism	GO:0005634 [nucleus];GO:0005737 [cytoplasm];GO:0005739 [mitochondrion]	GO:0003824 [catalytic activity];GO:0016740 [transferase activity]	GO:0006464 [protein modification];GO:0008152 [metabolism]	Protein Modification	Protein Destination	Defense and repair mechanism	AK069748
C83	TR037757	Cold	LOC_Os02g40810.1	ubiquitin protein ligase PRT1, putative, expressed; Zinc finger, C3HC4 type family protein, expressed	protein binding	NA	GO:0005488 [binding];GO:0005515 [protein binding];GO:0008270 [zinc ion binding];GO:0009987 [cellular process]	GO:0019538 [protein metabolism]	Protein Modification	Protein Destination	Defense and repair mechanism	N/A
C83	TR056831	Cold	LOC_Os06g12560.1	RING-H2 finger protein ATL1Q, putative, expressed; Zinc finger, C3HC4 type family protein, expressed	protein binding	GO:0016020 [membrane]	GO:0005179 [hormone activity];GO:0005515 [protein binding];GO:0008270 [zinc ion binding]	GO:0006950 [response to stress]; GO:0009607 [response to biotic stimulus]; GO:0009719 [response to endogenous stimulus]; GO:0007160 [cell-matrix adhesion]; GO:0007582 [physiological process];	Protein Modification	Protein Destination	Defense and repair mechanism	AK061085;AK059247;AB122057
C83	TR044332	Cold	LOC_Os04g10680.1	protein binding protein, putative, expressed; Zinc finger, C3HC4 type family protein, expressed	protein binding	NA	GO:0005488 [binding];GO:0005515 [protein binding];GO:0008270 [zinc ion binding];GO:0009987 [cellular process]	GO:0019538 [protein metabolism]	Protein Modification	Protein Destination	Defense and repair mechanism	AK111552;AK104473;AK104346
C83	TR036304	Cold	LOC_Os02g17910.1;LOC_Os02g17910.2;LOC_Os02g17910.3	Casein kinase I, delta isoform, putative, expressed	Protein Modification	GO:0005634 [nucleus];GO:0005737 [cytoplasm]	GO:0004672 [protein kinase activity];GO:0004674 [protein serine/threonine kinase activity];GO:0004713 [protein-tyrosine kinase activity];	GO:0006464 [protein modification];GO:0006468 [protein amino acid phosphorylation]	Protein Modification	Protein Destination	Defense and repair mechanism	AK121212
C83	TR032820	Cold +H2O2	LOC_Os01g45640.1	Tat pathway signal sequence family protein, expressed	Protein targeting	NA	NA	NA	Protein Targeting	Protein destination	Defense and repair mechanism	AK105288
C83	TR057367	Cold +H2O2	LOC_Os06g22030.1	AT hook motif family protein, expressed	Chromatin organization	GO:0005737 [cytoplasm]	GO:0003674 [molecular_function]	GO:0042309 [homoiothermy]; GO:0050825 [ice binding]; GO:0050826 [response to freezing]	Response to freezing	Response to stress	Defense and repair mechanism	N/A
C83	TR039797	Cold	LOC_Os03g08860.1;LOC_Os03g08860.2	FH protein interacting protein FIP1, putative, expressed	Others	NA	NA	GO:0042309 [homoiothermy]; GO:0050825 [ice binding]; GO:0050826 [response to freezing]	Response to freezing	Response to stress	Defense and repair mechanism	AK100647;AK069194
C83	TR069611	Cold	LOC_Os11g41890.1	RNA-binding protein, putative, expressed	Translation elongation	GO:0016020 [membrane];GO:0009536 [plastid]	GO:0003676 [nucleic acid binding];GO:0003723 [RNA binding]	GO:0006950 [response to stress]; GO:0009605 [response to external stimulus];GO:0009607 [response to biotic stimulus]; GO:0009719 [response to endogenous stimulus]; GO:0007165 [signal transduction]	Response to stress	Response to stress	Defense and repair mechanism	AK109533
C83	TR060876	Cold	LOC_Os09g32020.1	Ubiquitin fusion degradation protein, putative, expressed	Ubiquitination and Proteolysis	NA	GO:0004221 [ubiquitin thiolesterase activity]	GO:0006511 [ubiquitin-dependent protein catabolic process]	Ubiquitination and Proteolysis	Protein destination	Defense and repair mechanism	N/A
C83	TR032645	Cold +H2O2	LOC_Os01g42860.1	Subtilisin-chymotrypsin inhibitor 2, putative, expressed	Ubiquitination and Proteolysis	NA	GO:0004867 [serine-type endopeptidase inhibitor activity]	GO:0009611 [response to wounding]	Ubiquitination and Proteolysis	Protein Destination	Defense and repair mechanism	N/A
C83	TR035684	Cold	LOC_Os02g08480.1	Ubiquitin fusion degradation protein UFD1 containing protein, expressed	Ubiquitination and Proteolysis	NA	GO:0004221 [ubiquitin thiolesterase activity]	GO:0006511 [ubiquitin-dependent protein catabolic process]	Ubiquitination and Proteolysis	Protein destination	Defense and repair mechanism	OSU43530
C83	TR056511	Cold	LOC_Os06g08530.1;LOC_Os06g08530.3;LOC_Os06g08530.4;LOC_Os06g08530.5	Ubiquitin carboxyl-terminal hydrolase family protein, expressed	Ubiquitination and Proteolysis	NA	GO:0004221 [ubiquitin thiolesterase activity]	GO:0006511 [ubiquitin-dependent protein catabolic process]	Ubiquitination and Proteolysis	Protein destination	Defense and repair mechanism	AK120840
C83	TR051274	Cold	LOC_Os08g09830.1;LOC_Os08g09830.2	Speckle-type POZ protein, putative, expressed	Protein degradation	NA	GO:0005515 [protein binding]	NA	Ubiquitination and Proteolysis	Protein destination	Defense and repair mechanism	AK102610;AK069624
C83	TR035954	Cold	LOC_Os02g12740.1	GPI-anchor transamidase precursor, putative, expressed	adds glycosylphosphatidylinositols (GPIs) to newly synthesized proteins	NA	GO:0001509 [legumain activity];GO:0004197 [cysteine-type endopeptidase activity]	GO:0006508 [proteolysis];GO:0019538 [protein metabolism]	Ubiquitination and Proteolysis	Protein Destination	Defense and repair mechanism	AK102504;AK063853
C83	TR061062	Cold	LOC_Os09g35680.1	F-box family protein, putative, expressed	Protein degradation	NA	NA	NA	Ubiquitination and Proteolysis	Protein Destination	Defense and repair mechanism	AK105284
C83	TR071226	Cold +H2O2	LOC_Os03g57840.1;LOC_Os03g57840.2	Sterol-regulatory element binding protein site 2 protease containing protein, expressed	Ubiquitination and Proteolysis	GO:0005634 [nucleus];GO:0009536 [plastid];GO:0016020 [membrane]	GO:0004222 [metalloendopeptidase activity];GO:0016787 [hydrolase activity]	GO:0006508 [proteolysis];GO:0019538 [protein metabolism]	Ubiquitination and Proteolysis	Protein destination	Defense and repair mechanism	AK122159;AK063835
C83	TR040998	Cold	LOC_Os03g24520.1	protein Mo25, putative, expressed; HEAT repeat family protein, expressed	ABC transport	NA	NA	GO:0003674 [molecular_function]	ABC transport	Transport Facilitation	Physiological adjustment and sustenance process	N/A
C83	TR042493	Cold +H2O2	LOC_Os03g48060.1	Glutamine amidotransferase class-I family protein, expressed	Amino acid metabolism	NA	NA	GO:0008152 metabolic process	Amino acid and derivative metabolism	Amino acid and derivative metabolism	Physiological adjustment and sustenance process	AK121544;AK106575
C83	TR039203	Cold	LOC_Os03g01600.1	Branched-chain-amino-acid aminotransferase 5, chloroplast precursor, putative, expressed	Amino transferase activity	GO:0005739 [mitochondrion]	GO:0004084 [branched-chain-amino-acid transaminase activity];	GO:0009081 [branched chain family amino acid metabolic process];GO:0008152 [metabolic process]	Amino acid and derivative metabolism	Amino acid and derivative metabolism	Physiological adjustment and sustenance process	AK121442;AK098881;AK061824;AK060167
C83	TR041202	Cold +H2O2	LOC_Os03g27230.1	Phospho-2-dehydro-3-deoxyheptonate aldolase 1, chloroplast precursor, putative, expressed	Aromatic amino acid biosynthesis	GO:0005199 [structural constituent of cell wall]	GO:0003849 [3-deoxy-7-phosphoheptulonate synthase activity]	GO:0006950 [response to stress]; GO:0009605 [response to external stimulus]; GO:0009607 [response to biotic stimulus]; GO:0006519 [amino acid and derivative metabolism];	Amino acid derivative metabolism	Amino acid derivative and lipid metabolic process	Physiological adjustment and sustenance process	AK071124
C83	TR070595	Cold	LOC_Os02g09810.1;LOC_Os02g09810.2	Amino acid transporter family protein, putative, expressed	Amino acid metabolism and transport	GO:0016020 [membrane]	GO:0005215 [transporter activity];GO:0005279 [amino acid-polyamine transporter activity];GO:0017153 [sodium:dicarboxylate symporter activity	GO:0006810 [transport];GO:0006835 [dicarboxylic acid transport];GO:0006865 [amino acid transport]	Amino acid transport	Transport Facilitation	Physiological adjustment and sustenance process	AK105040
C83	TR032542	Cold +H2O2	LOC_Os01g41610.1;LOC_Os01g41610.2	Mitochondrial ATP synthase g subunit family protein, putative, expressed	Mitochondrial ETS		GO:0046933 [hydrogen ion transporting ATP synthase activity, rotational mechanism]	GO:0015986 [ATP synthesis coupled proton transport];GO:0016469 [proton-transporting two-sector ATPase complex];GO:0006810 [transport]	ATP synthesis coupled proton transpor	Transport Facilitation	Physiological adjustment and sustenance process	AK099943
C83	TR049266	Cold	LOC_Os07g31300.1	ATP synthase delta chain, mitochondrial precursor, putative, expressed	Transport ATPase	NA	GO:0046933 [hydrogen ion transporting ATP synthase activity, rotational mechanism];GO:0046961 [hydrogen ion transporting ATPase activity, rotational mechanism]	GO:0015986 [ATP synthesis coupled proton transport];GO:0016469 [proton-transporting two-sector ATPase complex]	ATP synthesis coupled proton transpor	Transport Facilitation	Physiological adjustment and sustenance process	AK111668
C83	TR032460	Cold	LOC_Os01g40470.1	Vacuolar ATP synthase subunit d, putative, expressed	Vacuolar transport	GO:0016020 [membrane]	GO:0005215 [transporter activity];GO:0016787 [hydrolase activity]	GO:0015986 [ATP synthesis coupled proton transport];GO:0016469 [proton-transporting two-sector ATPase complex] GO:0046933 [hydrogen ion transporting ATP synthase activity, rotational mechanism];GO:0046961 [hydrogen ion transporting ATPase activity, rotational mechanism]	ATP synthesis coupled proton transpor	Transport Facilitation	Physiological adjustment and sustenance process	AK068462
C83	TR040705	Cold	LOC_Os03g20020.1	Beta-fructofuranosidase, putative, expressed	Hydrolysis of glycosidic linkages between two carbohydrates	NA	GO:0016787 [hydrolase activity]	GO:0005975 [carbohydrate metabolic process]	Carbohydrate metabolic process	C-compound and Carbohydrate Metabolism	Physiological adjustment and sustenance process	N/A
C83	TR043491	Cold	LOC_Os03g60550.1	ThiF family protein, expressed	Thiamine biosynthesis	GO:0005634 [nucleus]	GO:0003824 [catalytic activity]	GO:0009719 [response to endogenous stimulus]; GO:0006464 [protein modification]; GO:0007165 [signal transduction];	C-compound and Carbohydrate Metabolism	C-compound and Carbohydrate Metabolism	Physiological adjustment and sustenance process	AK071239
C83	TR072660	Cold	LOC_Os05g09500.1;LOC_Os05g09500.2;LOC_Os05g09500.3	Hexokinase 1, putative, expressed	glycolysis	GO:0005739 [mitochondrion]	GO:0004618 [phosphoglycerate kinase activity];GO:0004396 [hexokinase activity];GO:0000166 [nucleotide binding]	GO:0009719 [response to endogenous stimulus]; GO:0006096 [glycolysis];GO:0007165 [signal transduction];	generation of precursor metabolites and energy	Energy	Physiological adjustment and sustenance process	AK121245;AK065226
C83	TR036274	Cold	LOC_Os02g17500.1;LOC_Os02g17500.2	metabolite transport protein csbC, putative, expressed; Sugar transporter family protein, expressed	C-compound and carbohydrate transport	GO:0016020 [membrane]	GO:0004347 [glucose-6-phosphate isomerase activity];GO:0005215 [transporter activity];GO:0005351 [sugar porter activity];	GO:0006096 [glycolysis]; GO:0006094 [gluconeogenesis]; GO:0008643 [carbohydrate transport]; GO:0009607 [response to biotic stimulus]	Glucose Catabolism	Energy	Physiological adjustment and sustenance process	AK068057
C83	TR032853	Cold	LOC_Os01g46070.1	Malate dehydrogenase, mitochondrial precursor, putative, expressed	Glycolysis	GO:0005739 [mitochondrion]	GO:0004459 [L-lactate dehydrogenase activity];GO:0030060 [L-malate dehydrogenase activity]	GO:0006096 [glycolysis]; GO:0006100 [tricarboxylic acid cycle intermediate metabolic process];GO:0006108 [malate metabolic process];GO:0009719 [response to endogenous stimulus]	Glucose Catabolism	Energy	Physiological adjustment and sustenance process	AK069780
C83	TR037565	Cold	LOC_Os02g38140.1	Beta 1,4 N-acetylglucosaminyltransferase, putative, expressed	Oligosccharide biosynthetic process	GO:0016020 [membrane]	GO:0003830 [beta-1,4-mannosylglycoprotein 4-beta-N-acetylglucosaminyltransferase activity]	GO:0006487 [protein amino acid N-linked glycosylation]	Golgi stack secretion	Cellular Transport and Transport Mechanism	Physiological adjustment and sustenance process	AK111701;AK109512
C83	TR043376	Cold +H2O2	LOC_Os03g59040.1	Squalene synthetase, putative, expressed	Cholesterol Biosynthesis	GO:0016021 [integral to membrane]	GO:0004310 [farnesyl-diphosphate farnesyltransferase activity];GO:0016740 [transferase activity]	GO:0008610 [lipid biosynthetic process];	Lipid biosynthetic process	Lipid, fatty acid and isoprenoid biosynthesis	Physiological adjustment and sustenance process	AK064939
C83	TR055367	Cold	LOC_Os10g35680.1	Acetyltransferase, GNAT family protein, expressed	Lipid, fatty acid and isoprenoid metabolism	GO:0005622 [intracellular]	GO:0008080 [N-acetyltransferase activity]	GO:0008152 [metabolism]	Lipid Metabolic process	Lipid, Fatty Acid and Isoprenoid Metabolism	Physiological adjustment and sustenance process	AK106064
C83	TR050259	Cold	LOC_Os07g44790.1	Trafficking protein particle complex subunit 3, putative, expressed	Membrane Trafficking	NA	NA	NA	Membrane Trafficking	Cellular transport and transport mechanisms	Physiological adjustment and sustenance process	AK112041;AK100312
C83	TR034038	Cold	LOC_Os01g61070.1	Heavy metal-associated domain containing protein, expressed	Metal ion transport	NA	GO:0005488 [binding];GO:0046872 [metal ion binding]	GO:0006810 [transport];GO:0030001 [metal ion transport]	Metal Ion transporter	Transport Facilitation	Physiological adjustment and sustenance process	AK099133;AK059680
C83	TR034785	Cold	LOC_Os01g70710.1;LOC_Os01g70710.2	Heavy metal-associated domain containing protein, expressed	Metal ion transport	NA	GO:0005488 [binding];GO:0046872 [metal ion binding]	GO:0006810 [transport];GO:0030001 [metal ion transport]	Metal Ion transporter	Transport Facilitation	Physiological adjustment and sustenance process	N/A
C83	TR037145	Cold	LOC_Os02g32120.1	Ubiquinol-cytochrome c reductase iron-sulfur subunit, mitochondrial precursor, putative, expressed	Mitochondrial ETS	GO:0005739 [mitochondrion];GO:0016020 [membrane]	GO:0008121 [ubiquinol-cytochrome-c reductase activity];GO:0016491 [oxidoreductase activity]	GO:0006118 [electron transport];GO:0045285 [ubiquinol-cytochrome-c reductase complex]	Mitochondrial ETS	Energy	Physiological adjustment and sustenance process	AK105108
C83	TR031488	Cold	LOC_Os01g22600.1	Mitochondrial substrate carrier family protein, putative, expressed	Mitochondrial transport	GO:0005743 [mitochondrial inner membrane];GO:0005777 [peroxisome];GO:0016020 [membrane]	GO:0005215 [transporter activity];GO:0005488 [binding]	GO:0009607 [response to biotic stimulus]; GO:0006839 [mitochondrial transport];GO:0006508 [proteolysis]	Mitochondrial transport	Cellular Transport and Transport Mechanism	Physiological adjustment and sustenance process	N/A
C83	TR072093	Cold	LOC_Os08g12830.1;LOC_Os08g12830.2;LOC_Os10g24810.1	ethanolamine-phosphate cytidylyltransferase, putative, expressed; Cytidylyltransferase family protein, expressed;Cytidylyltransferase family protein, expressed	Nucleotide metabolism	NA	GO:0003824 [catalytic activity];GO:0016779 [nucleotidyltransferase activity]	GO:0009058 [biosynthetic process]	Nucleotide Metabolism	Nucleobase, nucleoside, nucleotide and nucleic acid metabolic process	Physiological adjustment and sustenance process	AK060778
C83	TR040504	Cold	LOC_Os03g17740.1	Plastidic phosphate translocator-like protein2, putative, expressed	Phosphate transport	GO:0016020 [membrane]	GO:0005215 [transporter activity]	GO:0009607 [response to biotic stimulus]; GO:0006810 [transport]	Phosphate transport	Transport Facilitation	Physiological adjustment and sustenance process	AK120964
C83	TR049273	Cold	LOC_Os07g31380.1	NAD-dependent malic enzyme 62 kDa isoform, mitochondrial precursor, putative, expressed	carbon dioxide released from the reaction may be used in sugar production during the Calvin cycle of photosynthesis	NA	GO:0004470 [malic enzyme activity];GO:0016616 [oxidoreductase activity, acting on the CH-OH group of donors, NAD or NADP as acceptor]	GO:0006108 [malate metabolic process]	Photosynthesis	Energy	Physiological adjustment and sustenance process	AK103740;AK065768
C83	TR032321	Cold	LOC_Os01g38510.1	Sec61beta family protein, expressed	Polypeptide Transport	NA	GO:0005215 [transporter activity]	GO:0006810 [transport]	Polypeptide Transport	Transport Facilitation	Physiological adjustment and sustenance process	AK100322
C83	TR036162	Cold	LOC_Os02g15580.1	cyclic nucleotide-gated ion channel 1, putative, expressed	Respond to changes in membrane potential	GO:0016020 [membrane]	GO:0005249 [voltage-gated potassium channel activity]	GO:0009607 [response to biotic stimulus]; GO:0006813 [potassium ion transport]	Potassium channel	Transport Facilitation	Physiological adjustment and sustenance process	AK105800;AK104087;AK072701;AK067632
C83	TR038336	Cold	LOC_Os02g48660.1	60S ribosomal protein L31, putative, expressed	Structural Component of Ribosomes	GO:0005840 [ribosome];GO:0005622 [intracellular]	GO:0003735 [structural constituent of ribosome]	GO:0003735 [structural constituent of ribosome];GO:0006414 [translational elongation];GO:0042254 [ribosome biogenesis and assembly]	Structural Component of Ribosomes	Protein Biosynthesis	Physiological adjustment and sustenance process	OSA429217;AK063479
C83	TR039545	Cold	LOC_Os03g05660.1	Appr-1-p processing enzyme family protein, expressed	component of ribosome	GO:0005622 [intracellular]	GO:0003735 [structural constituent of ribosome]	GO:0006412 [translation]	Structural Component of Ribosomes	Protein Biosynthesis	Physiological adjustment and sustenance process	AK108804
C83	TR043109	Cold	LOC_Os03g55930.1	30S ribosomal protein S9, chloroplast precursor, putative, expressed	Structural Component of Ribosomes	GO:0005829 [cytosol];GO:0005840 [ribosome]	GO:0005198 [structural molecule activity];GO:0006412 [protein biosynthesis]	GO:0003735 [structural constituent of ribosome]	Structural Component of Ribosomes	Protein Biosynthesis	Physiological adjustment and sustenance process	AK120798
C83	TR070026	Cold +H2O2	CI743928	Mitochondrial ribosomal protein S12 [Oryza sativa (Rice)]	Translation elongation	NA	NA	NA	Translation	Protein Biosynthesis	Physiological adjustment and sustenance process	AK111534
C83	TR053232	Cold	LOC_Os08g41910.1	Sua5/YciO/YrdC/YwlC family protein, expressed	Translation initiation	NA	NA	NA	Translation initiation	Protein Biosynthesis	Physiological adjustment and sustenance process	AK064876
C83	TR047309	Cold	LOC_Os04g57320.1;LOC_Os04g57320.2;LOC_Os04g57320.3	Immutans protein, putative, expressed	Others	NA	GO:0046914 [transition metal ion binding];GO:0016491 [oxidoreductase activity]	GO:0009628 [response to abiotic stimulus]	Transporter	Transport Facilitation	Physiological adjustment and sustenance process	N/A
C83	TR070363	Cold	LOC_Os01g53520.1;LOC_Os01g53520.2	seed maturation protein, putative, expressed; Reticulon family protein, putative, expressed	Vesicle transport	GO:0005783 [endoplasmic reticulum];GO:0005739 [mitochondrion]	NA	NA	Vesicle transport	Cellular Transport and Transport Mechanisms	Physiological adjustment and sustenance process	AK073463
C83	TR035883	Cold	LOC_Os02g11840.2	Coatomer WD associated domain containing protein, expressed	export or import of a wide variety of substrates ranging from small ions to macromolecules	GO:0005794 [Golgi apparatus];GO:0005798 [Golgi-associated vesicle];GO:0005886 [plasma membrane]	GO:0000166 [nucleotide binding];GO:0004871 [signal transducer activity];GO:0005215 [transporter activity];GO:0005515 [protein binding];	GO:0006461 [protein complex assembly];GO:0006886 [intracellular protein transport];GO:0007165 [signal transduction];GO:0016192 [vesicle-mediated transport];GO:0030126 [COPI vesicle coat]	Vesicle Transport	Cellular Transport and Transport Mechanism	Physiological adjustment and sustenance process	N/A
C83	TR039883	Cold	LOC_Os03g10370.1	Small GTP-binding protein domain containing protein, expressed	Second messenger formation	GO:0016020 [membrane]	GO:0000166 [nucleotide binding]	GO:0005786 [signal recognition particle, endoplasmic reticulum targeting];GO:0006614 [SRP-dependent cotranslational protein targeting to membrane];GO:0006810 [transport]	Vesicle transport	Transport Facilitation	Physiological adjustment and sustenance process	AK064998
C83	TR069305	Cold +H2O2	LOC_Os11g37550.1	Calmodulin-2/3/5, putative	Calcium-mediated signaling	GO:0005737 [cytoplasm];GO:0005634 [nucleus];GO:0005773 [vacuole]	GO:0005509 [calcium ion binding];GO:0005515 [protein binding];GO:0016301 [kinase activity]	GO:0006950 [response to stress]; GO:0009628 [response to abiotic stimulus]; GO:0009719 [response to endogenous stimulus]; GO:0006464 [protein modification];GO:0007165 [signal transduction];	Calcium-mediated signaling	Cellular Communication and Signal Transduction	Signaling and response regulation	AK069792
C83	TR039575	Cold	LOC_Os03g06070.1	La domain containing protein, expressed	RNA recognition	GO:0016021 [integral to membrane]	GO:0004969 [histamine receptor activity];GO:0016301 [kinase activity]	GO:0007186 [G-protein coupled receptor protein signaling pathway]	G-protein coupled receptor protein signaling pathway	Cellular Communication and signal transduction	Signaling and response regulation	AK062622
C83	TR055382	Cold	LOC_Os10g35850.1	membrane steroid-binding protein 1, putative, expressed	Lipoprotein oxidation	GO:0016021 [integral to membrane]	GO:0004974 [leukotriene receptor activity]	GO:0007186 [G-protein coupled receptor protein signaling pathway]	G-protein coupled receptor protein signaling pathway	Cellular Communication and Signal Transduction	Signaling and response regulation	AK060720
C83	TR037460	Cold +H2O2	LOC_Os02g36740.1;LOC_Os02g36740.2;LOC_Os02g36740.3;LOC_Os02g36740.4	Zinc finger family protein, putative, expressed	Protein Interaction	NA	GO:0005515 [protein binding];GO:0003824 [catalytic activity]	NA	Protein Interaction	Cellular Communication and Signal Transduction	Signaling and response regulation	AK067988
C83	TR056545	Cold	LOC_Os06g08930.1	glutamate receptor 2.8 precursor, putative	Receptor/Mediator	GO:0016020 [membrane]	GO:0004970 [ionotropic glutamate receptor activity];GO:0005234 [glutamate-gated ion channel activity]	NA	Receptor/Signal transducer activity	Cellular Communication and Signal Transduction	Signaling and response regulation	AK068324
C83	TR034111	Cold	LOC_Os01g61990.1	Ankyrin repeat family protein, putative, expressed	Protein Interaction	GO:0016020 [membrane]; GO:0009536 [plastid]	GO:0005515 [protein binding]	GO:0030528 [transcription regulator activity]	Receptor/Signal transducer activity	Cellular Communication and Signal Transduction	Signaling and response regulation	AK066232
C83	TR071317	Cold	LOC_Os04g02870.1;LOC_Os04g02870.2	Arginine/serine-rich splicing factor RSP41, putative, expressed	mRNA splicing	GO:0005634 [nucleus];GO:0006396 [RNA processing]	GO:0003723 [RNA binding]	GO:0006396 [RNA processing]	RNA processing and stability	Transcription	Signaling and response regulation	AK073967;AK073268;AK060819
C83	TR065350	Cold +H2O2	LOC_Os12g13440.1	Phosphatidylinositol-4-phosphate 5-Kinase family protein, expressed	Second messenger formation	GO:0005739 [mitochondrion]	GO:0016307 [phosphatidylinositol phosphate kinase activity]	GO:0046488 [phosphatidylinositol metabolic process]	Second messenger formation	Cellular Communication and Signal Tranduction	Signaling and response regulation	AK108687
C83	TR042673	Cold	LOC_Os03g50320.1	Phosphatidylinositol 3- and 4-kinase family protein, expressed	Second messenger formation	NA	GO:0004428 [inositol or phosphatidylinositol kinase activity]	GO:0006629 [lipid metabolism]; GO:0016301 [kinase activity]	Second messenger formation	Cellular Communication and Signal Tranduction	Signaling and response regulation	AK104475;AK103014;AK061202
C83	TR070159	Cold	LOC_Os01g10450.1;LOC_Os01g10450.2;LOC_Os01g10450.3	Protein kinase, putative, expressed	Protein Phosphorylation	GO:0005737 [cytoplasm];GO:0005739 [mitochondrion]	GO:0004674 [protein serine/threonine kinase activity]; GO:0004713 [protein-tyrosine kinase activity]; GO:0004871 [signal transducer activity]	GO:0006950 [response to stress]; GO:0009605 [response to external stimulus]; GO:0009628 [response to abiotic stimulus]; GO:0009719 [response to endogenous stimulus]; GO:0006468 [protein amino acid phosphorylation]; GO:0007165 [signal transduction]	Ser/Thr or Tyr Phosphorylation	Cellular Communication and Signal Tranduction	Signaling and response regulation	AK105751;AK070544
C83	TR042150	Cold	LOC_Os03g43440.1	CBL-interacting serine/threonine-protein kinase 11, putative, expressed	Protein Phosphorylation	GO:0005737 [cytoplasm];GO:0005622 [intracellular];GO:0005739 [mitochondrion];GO:0005634 [nucleus]	GO:0004674 [protein serine/threonine kinase activity];GO:0004713 [protein-tyrosine kinase activity];GO:0004871 [signal transducer activity]	GO:0006950 [response to stress]; GO:0009628 [response to abiotic stimulus];GO:0009719 [response to endogenous stimulus]; GO:0006468 [protein amino acid phosphorylation];GO:0007165 [signal transduction]; GO:0009605 [response to external stimulus];	Ser/Thr or Tyr Phosphorylation	Cellular Communication and Signal Transduction	Signaling and response regulation	AK071046
C83	TR037775	Cold	LOC_Os02g41580.1	calcium-dependent protein kinase 2, putative, expressed	Protein Phosphorylation	GO:0005737 [cytoplasm];GO:0005739 [mitochondrion]	GO:0004674 [protein serine/threonine kinase activity]; GO:0004713 [protein-tyrosine kinase activity]; GO:0004871 [signal transducer activity]	GO:0006950 [response to stress]; GO:0009605 [response to external stimulus]; GO:0009628 [response to abiotic stimulus]; GO:0009719 [response to endogenous stimulus]; GO:0006468 [protein amino acid phosphorylation]; GO:0007165 [signal transduction]	Ser/Thr or Tyr Phosphorylation	Cellular Communication and Signal Tranduction	Signaling and response regulation	AK065290
C83	TR043775	Cold	LOC_Os03g63940.1	Protein kinase AKINbetagamma-2, putative, expressed	Protein Phosphorylation	GO:0005886 [plasma membrane]; GO:0005739 [mitochondrion]	GO:0004674 [protein serine/threonine kinase activity]; GO:0004713 [protein-tyrosine kinase activity]; GO:0004871 [signal transducer activity]; GO:0004872 [receptor activity]	GO:0006950 [response to stress]; GO:0009605 [response to external stimulus]; GO:0009628 [response to abiotic stimulus]; GO:0009719 [response to endogenous stimulus]; GO:0006468 [protein amino acid phosphorylation]; GO:0007165 [signal transduction]	Ser/Thr or Tyr Phosphorylation	Cellular Communication and Signal Tranduction	Signaling and response regulation	AK111711
C83	TR063582	Cold +H2O2	LOC_Os05g38630.1;LOC_Os05g38630.2	Ras-related protein ARA-3, putative, expressed	Second messenger formation	GO:0005622 [intracellular];GO:0005634 [nucleus];GO:0005737 [cytoplasm]	GO:0000166 [nucleotide binding];GO:0003924 [GTPase activity];GO:0005515 [protein binding]	GO:0006886 [intracellular protein transport];GO:0006913 [nucleocytoplasmic transport];GO:0007165 [signal transduction];GO:0007264 [small GTPase mediated signal transduction]	small GTPase mediated signal transduction	Cellular Communication and Signal Transduction	Signaling and response regulation	N/A
C83	TR043681	Cold	LOC_Os03g62870.1;LOC_Os03g62870.2	DNA-directed RNA polymerases I, II, and III 17.1 kDa polypeptide, putative, expressed; RNA polymerase Rpb8 family protein, expressed	Transcription elongation	NA	GO:0003899 [DNA-directed RNA polymerase activity]	GO:0006350 [transcription]	Transcription elongation	Transcription	Signaling and response regulation	AK119874;AK119770
C83	TR067464	Cold	LOC_Os11g05930.1;LOC_Os11g05930.2;LOC_Os11g05930.3;LOC_Os11g05930.4	CCT motif family protein, expressed	Cation transport	GO:0005739 [mitochondrion]	GO:0000156 [two-component response regulator activity];GO:0003700 [transcription factor activity];GO:0004871 [signal transducer activity];GO:0030528 [transcription regulator activity]	GO:0006950 [response to stress]; GO:0009719 [response to endogenous stimulus]; GO:0000160 [two-component signal transduction system (phosphorelay)];GO:0007165 [signal transduction];GO:0007582 [physiological process]	Two-component response regulator	Cellular Communication and signal transduction	Signaling and response regulation	AK060490
C83	TR051720	Cold	LOC_Os08g17650.1;LOC_Os08g17650.2	Complex 1 protein containing protein, expressed	Others	NA	NA	NA	Unknown	Unknown		AY100689;AK062772
C83	TR063636	Cold +H2O2	LOC_Os05g39390.1	Outer membrane protein, OMP85 family protein, expressed	Channel/pores	GO:0019867 [outer membrane]	NA	NA	Unknown	Unknown		N/A
C83	TR055108	Cold +H2O2	LOC_Os10g32300.1;LOC_Os10g32300.2	Tetratricopeptide repeat, putative, expressed	Protein Interaction	GO:0009536 [plastid];GO:0016020 [membrane]	NA	NA	Unknown	Unknown		N/A
C83, C99	TR031568	Cold	LOC_Os01g24070.1;LOC_Os01g24070.2	GATA zinc finger family protein, expressed	DNA binding	GO:0005634 [nucleus]	GO:0003700 [transcription factor activity];GO:0043565 [sequence-specific DNA binding];GO:0008270 [zinc ion binding]	GO:0006355 [regulation of transcription, DNA-dependent]	Transcription initiation	Transcription	Signaling and response regulation	RICGPBSLP;AK121587;AK098893;AK098877;AK060428
C83A	TR060674	Cold +H2O2	LOC_Os09g28450.1	Paramyosin, putative, expressed	Cell Adhesion	NA	NA	NA	Cell Adhesion	Cellular Organization	Defense and repair mechanism	AK106051;AK068399
C83A	TR072549	Cold +H2O2	LOC_Os09g29100.1	Cyclin delta-2, putative, expressed	Cell Cycle Control and Mitosis	GO:0005634 [nucleus]	GO:0016301 [kinase activity]	GO:0000074 [regulation of progression through cell cycle]	Cell Cycle Control and Mitosis	Cell growth, cell division and DNA synthesis	Defense and repair mechanism	N/A
C83A	TR047898	Cold +H2O2	LOC_Os07g06680.1	fasciclin domain, putative, expressed	Protein Binding	NA	NA	GO:0007155 [cell adhesion]	Cell Growth, Cell Division and DNA Synthesis	Cell Growth, Cell Division and DNA Synthesis	Defense and repair mechanism	AK122159;AK063835
C83A	TR064811	Cold	LOC_Os12g05260.1	Phytosulfokines 5 precursor, putative, expressed	Receptor/Mediator	GO:0005576 [extracellular region]	GO:0008083 [growth factor activity]	GO:0008283 [cell proliferation]	Cell Growth, Cell Division and DNA Synthesis	Cell Growth, Cell Division and DNA Synthesis	Defense and repair mechanism	AY772090;AK120777
C83A	TR073115	Cold +H2O2	LOC_Os11g01340.1;LOC_Os11g01340.2;LOC_Os12g01370.1	Omega-3 fatty acid desaturase, chloroplast precursor, putative, expressed;Omega-3 fatty acid desaturase, chloroplast precursor, putative, expressed	Membrane Fatty acid desaturation	NA	GO:0016705 [oxidoreductase activity, acting on paired donors, with incorporation or reduction of molecular oxygen]	GO:0009628 [response to abiotic stimulus]; GO:0006633 [fatty acid biosynthetic process]	Cell membrane alteration	Cell Membrane Biogenesis	Defense and repair mechanism	AK099943
C83A	TR052306	Cold	LOC_Os08g29150.1	Phospholipid-transporting ATPase 9, putative, expressed	Membrane Lipid Modification	GO:0016020 [membrane]	GO:0004012 [phospholipid-translocating ATPase activity]	GO:0015914 [phospholipid transport]	Cell membrane alteration	Cell Membrane Biogenesis	Defense and repair mechanism	AK071322
C83A	TR072352	Cold	LOC_Os06g35320.1;LOC_Os06g35370.1	Exopolygalacturonase precursor, putative, expressed;Exopolygalacturonase precursor, putative	Pectic enzyme	NA	GO:0004650 [polygalacturonase activity]	GO:0005975 [carbohydrate metabolic process]	Cell Wall Growth and Remodeling	Cell Wall Biogenesis	Defense and repair mechanism	N/A
C83A	TR071195	Cold	LOC_Os03g55070.1;LOC_Os03g55070.2;LOC_Os03g55070.3	UDP-glucose 6-dehydrogenase, putative, expressed	synthesis of hemicellulose and pectin [3], which are the components of newly formed cell walls	NA	GO:0016616 [oxidoreductase activity, acting on the CH-OH group of donors, NAD or NADP as acceptor]	GO:0006118 [electron transport]	Cell Wall Growth and Remodeling	Cell Wall Biogenesis	Defense and repair mechanism	AY224539;AK073097;AK063852
C83A	TR040734	Cold +H2O2	LOC_Os03g20420.1;LOC_Os03g20420.2;LOC_Os03g20420.3	Alpha-L-arabinofuranosidase C-terminus family protein, expressed	Cell wall losening	NA	GO:0016787 [hydrolase activity]	NA	Cell Wall Growth and Remodeling	Cell wall Biogenesis	Defense and repair mechanism	AK058741
C83A	TR042623	Cold +H2O2	LOC_Os03g49720.1	structural molecule, putative, expressed; Plastid-lipid associated protein PAP, putative, expressed	Removal of thylakoid proteins destined for turnover	GO:0009536 [plastid];GO:0009579 [thylakoid];GO:0016020 [membrane]	GO:0005198 [structural molecule activity]	NA	Cellular Organization	Cellular Organization	Defense and repair mechanism	AK120520
C83A	TR034312	Cold	LOC_Os01g64640.1	Histone H3, putative, expressed	Chromatin Organization	GO:0005634 [nucleus]	GO:0004407 [histone deacetylase activity]	GO:0016575 [histone deacetylation]	Chromatin Organization	Cell growth, cell division and DNA synthesis	Defense and repair mechanism	AK067482
C83A	TR054285	Cold +H2O2	LOC_Os10g17770.1	Chromdomain-containing protein CRD101, putative, expressed	Chromatin Organization	GO:0005634 [nucleus]	GO:0003682 [chromatin binding]	GO:0006333 [chromatin assembly or disassembly]	Chromatin Organization	Cell Growth, Cell Division and DNA synthesis	Defense and repair mechanism	N/A
C83A	TR069497	Cold	LOC_Os11g40210.1	Remorin, C-terminal region family protein, expressed	Chromatin Organization	NA	GO:0003677 [DNA binding]	NA	Chromatin Organization	Cell Growth, Cell Division, and DNA Synthesis	Defense and repair mechanism	AY579411;AK067456
C83A	TR034105	Cold +H2O2	LOC_Os01g61920.1	Histone H4, putative, expressed	Chromatin Organization	GO:0005634 [nucleus]	GO:0003677 [DNA binding]	GO:0006334 [nucleosome assembly]	Chromatin Organization	Cell growth, cell division and DNA synthesis	Defense and repair mechanism	N/A
C83A	TR070877	Cold	LOC_Os03g02780.1;LOC_Os03g02780.2	Histone H4, putative, expressed	Chromatin Organization	GO:0005634 [nucleus]	GO:0003677 [DNA binding]	GO:0006334 [nucleosome assembly]	Chromatin Organization	Cell growth, cell division and DNA synthesis	Defense and repair mechanism	AK110833
C83A	TR072634	Cold	LOC_Os05g04610.1;LOC_Os05g04610.2	multidrug resistance protein 17, putative, expressed; ABC transporter family protein, expressed	export or import of a wide variety of substrates ranging from small ions to macromolecules	GO:0016021 [integral to membrane]	GO:0000166 [nucleotide binding];GO:0004849 [uridine kinase activity];GO:0005215 [transporter activity];GO:0005524 [ATP binding];GO:0017111 [nucleoside-triphosphatase activity]	GO:0009607 [response to biotic stimulus]; GO:0006810 [transport];GO:0042626 [ATPase activity, coupled to transmembrane movement of substances]	Detoxification and Efflux Mechanism	Cell Rescue, Defense and Ageing	Defense and repair mechanism	N/A
C83A	TR059185	Cold +H2O2	LOC_Os09g02214.1;LOC_Os09g02214.2;LOC_Os09g02214.3	Na+/H+ antiporter precursor, putative, expressed	Vacuolar transport	GO:0016021 [integral to membrane]	GO:0005215 [transporter activity];GO:0015105 [arsenite transporter activity];GO:0015137 [citrate transporter activity]	GO:0006810 [transport]	Detoxification and Efflux Mechanism	Cell Rescue, Defense and Ageing	Defense and repair mechanism	AK103948
C83A	TR055832	Cold	LOC_Os10g41930.1;LOC_Os10g41930.2;LOC_Os10g41930.3	Haloacid dehalogenase-like hydrolase family protein, putative, expressed	Participates in xenobiotic gamma-hexachlorocyclohexane degradation and 1,2-dichloroethane degradation	GO:0005618 [cell wall]	GO:0003993 [acid phosphatase activity]	GO:0009719 [response to endogenous stimulus]	Detoxification and Efflux Mechanism	Cell Rescue, Defense and Ageing	Defense and repair mechanism	N/A
C83A	TR036647	Cold +H2O2	LOC_Os02g24134.2	Vacuolar protein-sorting protein 45, putative, expressed	transport of proteins from endosomes to the trans-Golgi network	NA	GO:0005215 [transporter activity]	GO:0006904 [vesicle docking during exocytosis];GO:0016192 [vesicle-mediated transport]	Detoxification and Efflux Mechanism	Cell rescue, defense and ageing	Defense and repair mechanism	AK119333;AK109818
C83A	TR033164	Cold	LOC_Os01g50100.1	Multidrug resistance protein 1, putative, expressed	Efflux	GO:0016021 [integral to membrane]	GO:0005215 [transporter activity]	GO:0009607 [response to biotic stimulus]; GO:0006810 [transport]	Detoxification and Efflux Mechanism	Cell Rescue, Defense and Ageing	Defense and repair mechanism	AK098844;AK065047
C83A	TR062395	Cold	LOC_Os05g15890.1;LOC_Os05g15890.2	Helicase, putative, expressed	DNA synthesis and repair	NA	GO:0003676 [nucleic acid binding]	GO:0006950 [response to stress]; GO:0009719 [response to endogenous stimulus]	DNA Repair	Cell Growth, Cell Division and DNA Synthesis	Defense and repair mechanism	AK102778;AK064327
C83A	TR033275	Cold	LOC_Os01g51540.1	CDA1, putative, expressed; Cytidine and deoxycytidylate deaminase zinc-binding region family protein, expressed	Cation Transport	NA	GO:0016787 [hydrolase activity]	GO:0006139 [nucleobase, nucleoside, nucleotide and nucleic acid metabolism];GO:0006259 [DNA metabolism];GO:0009056 [catabolism]	DNA synthesis	Cell Growth, Cell Division and DNA Synthesis	Defense and repair mechanism	AK121831
C83A	TR061042	Cold +H2O2	LOC_Os09g34910.1	DEAD/DEAH box helicase family protein, expressed	DNA synthesis and repair	GO:0005634 [nucleus]	GO:0004386 [helicase activity]	GO:0006334 [nucleosome assembly]	DNA synthesis	Cell growth, cell division and DNA synthesis	Defense and repair mechanism	N/A
C83A	TR046946	Cold	LOC_Os04g52670.1	Auxin responsive protein, expressed	Photo and gravitropism	NA	NA	GO:0009719 [response to endogenous stimulus]	Growth Regulation	Cell Growth, Cell Division and DNA Synthesis	Defense and repair mechanism	AK059539
C83A	TR034197	Cold	LOC_Os01g63060.1	Phosphatidic acid phosphatase, putative, expressed	synthesis of phospholipids and triacylglycerol through its product diacylglycerol, and it also generates and/or degrades lipid-signaling molecules that are related to phosphatidate	GO:0016020 [membrane]	GO:0016740 [transferase activity]	GO:0006629 [lipid metabolism]	Lipid metabolic process	Cell Membrane Biogenesis	Defense and repair mechanism	AK100268
C83A	TR035439	Cold +H2O2	LOC_Os02g05320.1;LOC_Os02g05320.2;LOC_Os02g05320.3;LOC_Os02g05320.4	Phosphatidate cytidylyltransferase family protein, expressed	Membrane Phospholipid biosynthesis	GO:0016020 [membrane]	GO:0016740 [transferase activity]	GO:0006629 [lipid metabolism]	Lipid metabolic process	Cell Membrane Biogenesis	Defense and repair mechanism	AK119578;AK065552
C83A	TR035269	Cold +H2O2	LOC_Os02g03070.2	Shrunken seed protein, putative, expressed	Oil body biosnynthesis;Peroxisome membrane protein	NA	NA	NA	Membrane lipid modification/alteration	Cell Membrane Biogenesis	Defense and repair mechanism	AK069127
C83A	TR037546	Cold +H2O2	LOC_Os02g37930.1	Hypoxia induced protein conserved region containing protein, expressed	Induced by anerobiosis	NA	NA	GO:0006950 [response to stress]	Novel Stress Protein	Response to stress	Defense and repair mechanism	N/A
C83A	TR037171	Cold +H2O2	LOC_Os02g32520.1;LOC_Os02g32520.2	ERD1 protein, chloroplast precursor, putative, expressed	Dehydration-induced	GO:0009536 [plastid]	GO:0017111 [nucleoside-triphosphatase activity]	GO:0006950 [response to stress]; GO:0009628 [response to abiotic stimulus]	Novel Stress Protein	Response to stress	Defense and repair mechanism	AK065876
C83A	TR035046	Cold	LOC_Os01g73960.1;LOC_Os01g73960.2	Drought induced 19 protein containing protein, expressed	Drought induced	NA	NA	GO:0006950 [response to stress];GO:0009628 [response to abiotic stimulus]	Novel Stress Protein	Response to stress	Defense and repair mechanism	N/A
C83A	TR034445	Cold	LOC_Os01g66110.1;LOC_Os01g66110.2	Dehydration-responsive protein, putative, expressed	Dehydration-induced	GO:0005618 [cell wall]	NA	NA	Novel Stress Protein	Response to stress	Defense and repair mechanism	N/A
C83A	TR033209	Cold +H2O2	LOC_Os01g50700.1	Dehydrin family protein, expressed	Dehydration-induced	NA	GO:0051082 [unfolded protein binding]	GO:0006950 [response to stress]; GO:0009415 [response to water]; GO:0009628 [response to abiotic stimulus]; GO:0006457 [protein folding]	Novel Stress Protein	Response to stress	Defense and repair mechanism	N/A
C83A	TR040187	Cold +H2O2	LOC_Os03g13840.1;LOC_Os03g13840.2;LOC_Os03g13840.3	ERD7, putative, expressed	Senescence related	NA	NA	NA	Novel Stress Protein	Response to stress	Defense and repair mechanism	N/A
C83A	TR032892	Cold	LOC_Os01g46600.1	Seed maturation protein PM41, putative, expressed	Induced by dehydration	NA	NA	NA	Novel Stress Protein	Response to stress	Defense and repair mechanism	AK120658
C83A	TR045626	Cold +H2O2	LOC_Os04g34600.1	ABA/WDS induced protein, expressed	ABA and wounding-induced	NA	NA	GO:0006950 [response to stress]	Novel Stress Protein	Response to stress	Defense and repair mechanism	N/A
C83A	TR036053	Cold +H2O2	LOC_Os02g14000.3	actin-related protein 2/3 complex subunit 3, putative, expressed	Organization of Cytoskeleton	GO:0005856 [cytoskeleton]	NA	GO:0030833 [regulation of actin filament polymerization]	Organization of Cytoskeleton	Cellular Organization	Defense and repair mechanism	N/A
C83A	TR043202	Cold +H2O2	LOC_Os03g56970.1	Actin-related protein 7, putative, expressed	Organization of Cytoskeleton	GO:0005856 [cytoskeleton];GO:0005739 [mitochondrion]	GO:0005198 [structural molecule activity];GO:0005515 [protein binding]	GO:0009719 [response to endogenous stimulus]	Organization of Cytoskeleton	Cellular Organization	Defense and repair mechanism	N/A
C83A	TR053163	Cold	LOC_Os08g41090.1	Peroxidase family protein, expressed	ROS scavenger	GO:0005737 [cytoplasm]; GO:0005618 [cell wall]	GO:0004601 [peroxidase activity]	GO:0006979 [response to oxidative stress]; GO:0009607 [response to biotic stimulus]; GO:0009719 [response to endogenous stimulus]	Oxidative stress response and cellular redox regulation	Cell Rescue, Defense and Ageing	Defense and repair mechanism	AK119874;AK119770
C83A	TR048596	Cold	LOC_Os07g17330.1	Senescence-associated protein, putative, expressed	Senescence related	NA	NA	NA	Oxidative stress response and cellular redox regulation	Cell Rescue, Defense and Ageing	Defense and repair mechanism	AK073967;AK073268;AK060819
C83A	TR034203	Cold	LOC_Os01g63210.1	SOUL heme-binding family protein, putative, expressed	Involved in Apotosis	GO:0016020 [membrane]; GO:0009536 [plastid]	GO:0005488 [binding]	NA	Oxidative stress response and cellular redox regulation	Cell rescue, defense and ageing	Defense and repair mechanism	N/A
C83A	TR053360	Cold	LOC_Os08g43680.1	Glutathione S-transferase, C-terminal domain containing protein, expressed	Cell Redox Homeostais; Glutaredoxin functions as an electron carrier in the glutathione-dependent synthesis of deoxyribonucleotides by the enzyme ribonucleotide reductase	GO:0016020 [membrane]; GO:0009536 [plastid]	GO:0004602 [glutathione peroxidase activity]	GO:0006950 [response to stress]; GO:0006979 [response to oxidative stress];GO:0009628 [response to abiotic stimulus]; GO:0009719 [response to endogenous stimulus]; GO:0009991 [response to extracellular stimulus]	Oxidative stress response and cellular redox regulation	Cell Rescue, Defense and Ageing	Defense and repair mechanism	N/A
C83A	TR053477	Cold	LOC_Os08g45230.1	epsin-3, putative, expressed	Membrane-mediated endocytosis	NA	NA	NA	Oxidative stress response and cellular redox regulation	Cell Rescue, Defense and Ageing	Defense and repair mechanism	N/A
C83A	TR061305	Cold	LOC_Os09g38670.1	Thioredoxin family protein, expressed	Cell redox homeostasis	GO:0016020 [membrane]; GO:0009536 [plastid]	GO:0003824 [catalytic activity]	GO:0045454 [cell redox homeostasis]	Oxidative stress response and cellular redox regulation	Cell Rescue, Defense and Ageing	Defense and repair mechanism	AK071717
C83A	TR060900	Cold	LOC_Os09g32280.1	Pathogenesis-related protein 5 precursor, putative, expressed	Receptor/Mediator	NA	GO:0004872 [receptor activity];GO:0016301 [kinase activity]	GO:0009607 [response to biotic stimulus]	Pathogenesis- or apoptosis-related protein	Cell Rescue, Defense and ageing	Defense and repair mechanism	AK058684
C83A	TR035500	Cold	LOC_Os02g06150.1	Leucine Rich Repeat family protein	Pathogenesis related	GO:0016020 [membrane]; GO:0005618 [cell wall]	GO:0016301 [kinase activity]	GO:0009607 [response to biotic stimulus]; GO:0009628 [response to abiotic stimulus]; GO:0009719 [response to endogenous stimulus]; GO:0007165 [signal transduction];	Pathogenesis- or apoptosis-related protein	Cell Rescue, Defense and Ageing	Defense and repair mechanism	N/A
C83A	TR054559	Cold	LOC_Os10g22930.1	Leucine Rich Repeat family protein	Pathogenesis related	GO:0016020 [membrane]; GO:0005618 [cell wall]	GO:0016301 [kinase activity]	GO:0009607 [response to biotic stimulus]; GO:0009628 [response to abiotic stimulus]; GO:0009719 [response to endogenous stimulus]; GO:0007165 [signal transduction];	Pathogenesis- or apoptosis-related protein	Cell Rescue, Defense and Ageing	Defense and repair mechanism	AK108373
C83A	TR035490	Cold	LOC_Os02g05970.1	Leucine Rich Repeat family protein, expressed	Pathogenesis related	GO:0016020 [membrane]; GO:0005618 [cell wall]	GO:0016301 [kinase activity]	GO:0009607 [response to biotic stimulus]; GO:0009628 [response to abiotic stimulus]; GO:0009719 [response to endogenous stimulus]; GO:0007165 [signal transduction];	Pathogenesis- or apoptosis-related protein	Cell Rescue, Defense and Ageing	Defense and repair mechanism	AK069426
C83A	TR039388	Cold +H2O2	LOC_Os03g03790.1	Acyl-activating enzyme 11, putative, expressed	Jasmonic acid biosynthesis	NA	GO:0005215 [transporter activity]	GO:0006950 [response to stress]; GO:0009605 [response to external stimulus]; GO:0009607 [response to biotic stimulus]; GO:0009628 [response to abiotic stimulus]; GO:0006519 [amino acid and derivative metabolism];	Pathogenesis- or apoptosis-related protein	Cell Rescue, Defense and Ageing	Defense and repair mechanism	AK099502;AK059125
C83A	TR070445	Cold +H2O2	LOC_Os01g62430.1;LOC_Os01g62430.2	Elicitor-responsive protein 1, putative, expressed	Elicitor response	NA	NA	GO:0006950 [response to stress]; GO:0009628 [response to abiotic stimulus]	Pathogenesis-related and apoptosis-related protein	Cell rescue, defense and ageing	Defense and repair mechanism	AK103590
C83A	TR072301	Cold	LOC_Os06g13560.1;LOC_Os06g13560.2	benzoate carboxyl methyltransferase, putative, expressed	Jasmonate signaling	NA	NA	GO:0006950 [response to stress]; GO:0009605 [response to external stimulus]; GO:0009607 [response to biotic stimulus]; GO:0009719 [response to endogenous stimulus]; GO:0007165 [signal transduction]	Pathogenesis-related and apoptosis-related protein	Cell rescue, defense and ageing	Defense and repair mechanism	AK103953;AK073303
C83A	TR054026	Cold +H2O2	LOC_Os10g10190.1	MORC family CW-type zinc finger 3, putative, expressed; ATPase, histidine kinase, DNA gyrase B-, and HSP90-like domain containing protein, expressed	Chaperone	NA	GO:0000166 [nucleotide binding];GO:0005524 [ATP binding]	NA	Protein Folding and Stabilization	Protein Destination	Defense and repair mechanism	AK111342
C83A	TR030247	Cold	LOC_Os01g04340.1	16.9 kDa class I heat shock protein, putative, expressed	Chaperone	NA	NA	GO:0006950 [response to stress];GO:0009628 [response to abiotic stimulus]	Protein Folding and Stabilization	Protein Destination	Defense and repair mechanism	AK110698
C83A	TR030366	Cold +H2O2	LOC_Os01g05790.1	SLT1 protein, putative, expressed	Chaperone;HSP20-like chaperone	NA	NA	NA	Protein Folding and Stabilization	Protein destination	Defense and repair mechanism	AK069008
C83A	TR056613	Cold	LOC_Os06g09880.1	Pentatricopeptide, putative, expressed	Organellar RNA metabolism	GO:0005634 [nucleus];GO:0005737 [cytoplasm];GO:0005739 [mitochondrion]	GO:0003824 [catalytic activity];GO:0016740 [transferase activity]	GO:0006464 [protein modification];GO:0008152 [metabolism]	Protein Modification	Protein Destination	Defense and repair mechanism	AK121468;AK105384
C83A	TR071640	Cold	LOC_Os07g09670.1;LOC_Os07g09670.2	Galactosyltransferase family protein, putative, expressed	lactose biosynthesis	NA	GO:0008378 [galactosyltransferase activity]	GO:0006486 [protein amino acid glycosylation]	Protein Modification	Protein Destination	Defense and repair mechanism	N/A
C83A	TR038617	Cold +H2O2	LOC_Os02g52210.1	RING/C3HC4/PHD zinc finger-like protein, putative, expressed; Zinc finger, C3HC4 type family protein, expressed	protein binding	NA	GO:0005488 [binding];GO:0005515 [protein binding];GO:0008270 [zinc ion binding];GO:0009987 [cellular process]	GO:0019538 [protein metabolism]	Protein Modification	Protein Destination	Defense and repair mechanism	N/A
C83A	TR062160	Cold	LOC_Os05g11860.1	RING-H2 finger protein ATL3F, putative, expressed; Zinc finger, C3HC4 type family protein, expressed	protein binding	GO:0016020 [membrane]	GO:0005179 [hormone activity];GO:0005515 [protein binding];GO:0008270 [zinc ion binding]	GO:0006950 [response to stress]; GO:0009607 [response to biotic stimulus]; GO:0009719 [response to endogenous stimulus]; GO:0007160 [cell-matrix adhesion]; GO:0007582 [physiological process];	Protein Modification	Protein Destination	Defense and repair mechanism	AK110783
C83A	TR038514	Cold +H2O2	LOC_Os02g50930.1	RING-H2 finger protein ATL5I, putative, expressed; Zinc finger, C3HC4 type family protein, expressed	protein binding	GO:0016020 [membrane]	GO:0005179 [hormone activity];GO:0005515 [protein binding];GO:0008270 [zinc ion binding]	GO:0006950 [response to stress]; GO:0009607 [response to biotic stimulus]; GO:0009719 [response to endogenous stimulus]; GO:0007160 [cell-matrix adhesion]; GO:0007582 [physiological process];	Protein Modification	Protein Destination	Defense and repair mechanism	N/A
C83A	TR054025	Cold +H2O2	LOC_Os10g10170.1	Pentatricopeptide, putative, expressed	Organellar RNA metabolism	GO:0005634 [nucleus];GO:0005737 [cytoplasm];GO:0005739 [mitochondrion]	GO:0003824 [catalytic activity];GO:0016740 [transferase activity]	GO:0006464 [protein modification];GO:0008152 [metabolism]	Protein Modification	Protein Destination	Defense and repair mechanism	N/A
C83A	TR055223	Cold +H2O2	LOC_Os10g33910.1	mitochondrial import inner membrane translocase subunit TIM16, putative, expressed; Uncharacterised protein family containing protein, expressed	Others	NA	GO:0031072 [heat shock protein binding]	GO:0003674 [molecular_function]	Protein Targeting	Protein Destination	Defense and repair mechanism	AK101538
C83A	TR068454	Cold	LOC_Os11g24060.1	transmembrane transport protein-like, putative, expressed; Xanthine/uracil/vitamin C permease family protein, putative, expressed	Transporter	NA	NA	GO:0042309 [homoiothermy]; GO:0050825 [ice binding]; GO:0050826 [response to freezing]	Response to freezing	Response to stress	Defense and repair mechanism	N/A
C83A	TR053254	Cold	LOC_Os08g42390.1	Glycerophosphoryl diester phosphodiesterase family protein, putative, expressed	Glycerol Metabolism	NA	GO:0008889 [glycerophosphodiester phosphodiesterase activity]	GO:0042309 [homoiothermy];GO:0050825 [ice binding];GO:0050826 [response to freezing]; GO:0006071 [glycerol metabolic process];	Response to freezing	Response to stress	Defense and repair mechanism	N/A
C83A	TR030485	Cold +H2O2	LOC_Os01g07390.1	Zinc finger, C3HC4 type family protein, expressed	protein binding	NA	GO:0005515 [protein binding;GO:0015057 [thrombin receptor activity];GO:0008270 [zinc ion binding]	GO:0042309 [homoiothermy];GO:0050825 [ice binding];GO:0050826 [response to freezing]; GO:0007186 [G-protein coupled receptor protein signaling pathway]	Response to freezing	Response to stress	Defense and repair mechanism	AK072895
C83A	TR047328	Cold	LOC_Os04g57540.1;LOC_Os04g57540.2	Adenylate kinase, chloroplast precursor, putative, expressed	ATP binding, nucleobase, nucleoside, nucleotide kinase activity	GO:0005634 [nucleus];GO:0005737 [cytoplasm];GO:0005739 [mitochondrion];GO:0009536 [plastid];GO:0016020 [membrane]	GO:0019201 [nucleotide kinase activity];GO:0005524 [ATP binding];GO:0016301 [kinase activity]	GO:0042309 [homoiothermy];GO:0050825 [ice binding];GO:0050826 [response to freezing]; GO:0006139 [nucleobase, nucleoside, nucleotide and nucleic acid metabolic process]	Response to freezing	Response to stress	Defense and repair mechanism	AK067901;AK060195
C83A	TR039416	Cold	LOC_Os03g04110.1	receptor-like GPI-anchored protein 2, putative, expressed; LysM domain containing protein, expressed	Receptor/Mediator	GO:0016020 [membrane]	NA	GO:0042309 [homoiothermy];GO:0050825 [ice binding];GO:0050826 [response to freezing]; GO:0016998 [cell wall catabolic process]	Response to freezing	Response to stress	Defense and repair mechanism	AK100726
C83A	TR032219	Cold +H2O2	LOC_Os01g36840.1	MORC family CW-type zinc finger 3, putative, expressed	Protein Interaction	NA	GO:0000166 [nucleotide binding]	GO:0042309 [homoiothermy]; GO:0050825 [ice binding]; GO:0050826 [response to freezing]	Response to freezing	Response to stress	Defense and repair mechanism	N/A
C83A	TR030422	Cold +H2O2	LOC_Os01g06540.1	PHD finger protein, putative	Peptide transporter	NA	GO:0003677 [DNA binding];	GO:0042309 [homoiothermy];GO:0050825 [ice binding];GO:0050826 [response to freezing]; GO:0006350 [transcription]	Response to freezing	Response to stress	Defense and repair mechanism	AK121090
C83A	TR036107	Cold +H2O2	LOC_Os02g14780.1	splicing factor 3 subunit 1, putative, expressed; Surp module family protein, expressed	pre-mRNA splicing	GO:0005618 [cell wall]	GO:0000166 [nucleotide binding];GO:0003723 [RNA binding];GO:0005198 [structural molecule activity];GO:0005515 [protein binding];GO:0016301 [kinase activity]	GO:0042309 [homoiothermy];GO:0050825 [ice binding];GO:0050826 [response to freezing]; GO:0006396 [RNA processing];GO:0006464 [protein modification process];GO:0006810 [transport];GO:0008289 [lipid binding];GO:0009719 [response to endogenous stimulus];	Response to freezing	Response to stress	Defense and repair mechanism	AK111541
C83A	TR040543	Cold	LOC_Os03g18150.1	Serine/threonine phosphatase type 2c, putative, expressed	Protein Phosphorylation	NA	GO:0004722 [protein serine/threonine phosphatase activity];	GO:0042309 [homoiothermy];GO:0050825 [ice binding];GO:0050826 [response to freezing]; GO:0009719 [response to endogenous stimulus]; GO:0006470 [protein amino acid dephosphorylation];GO:0008287 [protein serine/threonine phosphatase complex]	Response to freezing	Response to stress	Defense and repair mechanism	AK100842;AK100585;AK069443;AF250327
C83A	TR064122	Cold	LOC_Os05g46350.1	IQ calmodulin-binding motif family protein, expressed	Calcium-mediated signaling	NA	GO:0005515 [protein binding]	GO:0042309 [homoiothermy]; GO:0050825 [ice binding]; GO:0050826 [response to freezing]	Response to freezing	Response to stress	Defense and repair mechanism	AK104755;AK067978;AK061499
C83A	TR039586	Cold +H2O2	LOC_Os03g06200.1	Phosphoserine aminotransferase, chloroplast precursor, putative, expressed	purine de novo biosynthesis	NA	GO:0016068 [type I hypersensitivity];GO:0016740 [transferase activity]	GO:0042309 [homoiothermy];GO:0050825 [ice binding];GO:0050826 [response to freezing]; GO:0006519 [amino acid and derivative metabolism];GO:0006564 [L-serine biosynthetic process];GO:0008483 [transaminase activity];	Response to freezing	Response to stress	Defense and repair mechanism	N/A
C83A	TR040258	Cold	LOC_Os03g14700.1	lipid binding protein, putative	C2 calcium/lipid-binding region	NA	GO:0008289 [lipid binding]	GO:0042309 [homoiothermy]; GO:0050825 [ice binding]; GO:0050826 [response to freezing]	Response to freezing	Response to stress	Defense and repair mechanism	AK102887;AK063822
C83A	TR069341	Cold +H2O2	LOC_Os11g37970.1	Win1 precursor, putative, expressed	Others	NA	NA	GO:0042309 [homoiothermy]; GO:0050825 [ice binding]; GO:0050826 [response to freezing]; GO:0050832 [defense response to fungus]; GO:0042742 [defense response to bacterium]	Response to freezing	Response to stress	Defense and repair mechanism	N/A
C83A	TR051521	Cold +H2O2	LOC_Os08g14570.1	NADPH-cytochrome P450 reductase, putative, expressed	electron transport proteins		GO:0016491 [oxidoreductase activity];GO:0005506 [iron ion binding];GO:0009055 [electron carrier activity]	GO:0042309 [homoiothermy];GO:0050825 [ice binding];GO:0050826 [response to freezing]; GO:0006118 [electron transport]	Response to freezing	Response to stress	Defense and repair mechanism	AK121854;AK063518
C83A	TR032940	Cold	LOC_Os01g47330.1	50S ribosomal protein L12-2, chloroplast precursor, putative, expressed	Structural Component of Ribosomes	GO:0005622 [intracellular];GO:0005739 [mitochondrion];GO:0005840 [ribosome];GO:0009536 [plastid];GO:0016020 [membrane]	GO:0005198 [structural molecule activity]	GO:0042309 [homoiothermy];GO:0050825 [ice binding] ;GO:0050826 [response to freezing]; GO:0006412 [protein biosynthesis]	Response to freezing	Response to stress	Defense and repair mechanism	AK120286
C83A	TR041345	Cold	LOC_Os03g29770.1	EF hand family protein, expressed	Calcium-mediated signaling	NA	GO:0005509 [calcium ion binding]	GO:0042309 [homoiothermy]; GO:0050825 [ice binding]; GO:0050826 [response to freezing]	Response to freezing	Response to stress	Defense and repair mechanism	AK073692
C83A	TR039380	Cold	LOC_Os03g03710.1	RNA binding protein, putative, expressed; RNB-like protein, expressed	Transcription	GO:0005634 [nucleus]	GO:0003676 [nucleic acid binding];GO:0003677 [DNA binding];GO:0003723 [RNA binding];GO:0004879 [ligand-dependent nuclear receptor activity];	GO:0042309 [homoiothermy];GO:0050825 [ice binding];GO:0050826 [response to freezing]; GO:0007582 [physiological process]	Response to freezing	Response to stress	Defense and repair mechanism	AK101689;AK071933
C83A	TR038072	Cold +H2O2	LOC_Os02g45320.1	F-box family protein, putative, expressed	Protein degradation	NA	NA	NA	Ubiquitination and Proteolysis	Protein Destination	Defense and repair mechanism	N/A
C83A	TR073117	Cold +H2O2	LOC_Os11g01510.1;LOC_Os11g01510.2	Ubiquitin-activating enzyme E1 2, putative, expressed	Ubiquitination and Proteolysis	NA	GO:0004221 [ubiquitin thiolesterase activity]	GO:0006511 [ubiquitin-dependent protein catabolic process]	Ubiquitination and Proteolysis	Protein destination	Defense and repair mechanism	AK100955
C83A	TR055802	Cold +H2O2	LOC_Os10g41534.2	ICE-like protease p20 domain containing protein, expressed	Pathogenesis related	NA	GO:0030693 [caspase activity]	GO:0042302 [structural constituent of cuticle]; GO:0006508 [proteolysis]	Ubiquitination and Proteolysis	Protein Destination	Defense and repair mechanism	N/A
C83A	TR053742	Cold +H2O2	LOC_Os10g04850.1	F-box domain containing protein	Protein degradation	NA	NA	NA	Ubiquitination and Proteolysis	Protein Destination	Defense and repair mechanism	AK098988;AK062130
C83A	TR066216	Cold	LOC_Os12g30920.1	F-box domain containing protein, expressed	Protein degradation	NA	NA	NA	Ubiquitination and Proteolysis	Protein Destination	Defense and repair mechanism	N/A
C83A	TR067785	Cold	LOC_Os11g10180.1	F-box domain containing protein, expressed	Protein degradation	NA	NA	NA	Ubiquitination and Proteolysis	Protein Destination	Defense and repair mechanism	AK103717;AK064713
C83A	TR056353	Cold	LOC_Os06g06450.1	heat shock protein STI, putative, expressed; U-box domain containing protein, expressed	Ubiquitination and Proteolysis	NA	GO:0004842 [ubiquitin-protein ligase activity];GO:0005160 [transforming growth factor beta receptor binding]	GO:0016567 [protein ubiquitination]	Ubiquitination and Proteolysis	Protein destination	Defense and repair mechanism	AK107570
C83A	TR063195	Cold	LOC_Os05g32730.1	pentatricopeptide repeat-containing protein, putative, expressed; Rf1 protein, mitochondrial precursor, putative, expressed	Ubiquitination and Proteolysis	GO:0005634 [nucleus];GO:0005737 [cytoplasm];GO:0005739 [mitochondrion];GO:0009536 [plastid];GO:0016020 [membrane]	GO:0016301 [kinase activity];GO:0016740 [transferase activity];GO:0019825 [oxygen binding]	GO:0003674 [molecular_function]	Ubiquitination and Proteolysis	Protein Destination	Defense and repair mechanism	AK121255
C83A	TR053349	Cold	LOC_Os08g43530.1	F-box protein interaction domain containing protein	Protein degradation	NA	NA	NA	Ubiquitination and Proteolysis	Protein Destination	Defense and repair mechanism	N/A
C83A	TR063277	Cold +H2O2	LOC_Os05g33880.1	Cystatin domain containing protein, expressed	Ubiquitination and Proteolysis	NA	GO:0004869 [cysteine protease inhibitor activity];GO:0030234 [enzyme regulator activity]	NA	Ubiquitination and Proteolysis	Protein Destination	Defense and repair mechanism	N/A
C83A	TR033947	Cold +H2O2	LOC_Os01g59910.1	F-box domain containing protein, expressed	Protein degradation	NA	NA	NA	Ubiquitination and Proteolysis	Protein Destination	Defense and repair mechanism	AK120088;AK066388
C83A	TR033948	Cold +H2O2	LOC_Os01g59910.2	F-box domain containing protein, expressed	Protein degradation	NA	NA	NA	Ubiquitination and Proteolysis	Protein Destination	Defense and repair mechanism	AK120488;AK068614
C83A	TR050709	Cold	LOC_Os08g01900.1	ubiquitin-protein ligase, putative, expressed; U-box domain containing protein, expressed	Ubiquitination and Proteolysis	NA	GO:0004842 [ubiquitin-protein ligase activity]	GO:0000151 [ubiquitin ligase complex]; GO:0016567 [protein ubiquitination]	Ubiquitination and Proteolysis	Protein destination	Defense and repair mechanism	AK070474
C83A	TR033544	Cold +H2O2	LOC_Os01g54850.1	F-box domain containing protein, expressed	Protein degradation	NA	NA	NA	Ubiquitination and Proteolysis	Protein Destination	Defense and repair mechanism	AK121417;AK063832;AB054528
C83A	TR039691	Cold +H2O2	LOC_Os03g07530.1;LOC_Os03g07530.2;LOC_Os03g07530.3	Kelch repeat-containing F-box family protein, putative, expressed	Proteolysis	GO:0005634 [nucleus]	GO:0004871 [signal transducer activity];GO:0003700 [transcription factor activity]	GO:0006508 [proteolysis];GO:0007165 [signal transduction];GO:0006355 [regulation of transcription, DNA-dependent]	Ubiquitination and Proteolysis	Protein Destination	Defense and repair mechanism	N/A
C83A	TR031638	Cold +H2O2	LOC_Os01g25370.1	SUMO protease, putative, expressed	Protease	NA	GO:0008234 [cysteine-type peptidase activity];GO:0016787 [hydrolase activity]	GO:0006508 [proteolysis];GO:0019538 [protein metabolism]	Ubiquitination and Proteolysis	Protein destination	Defense and repair mechanism	OSA491818
C83A	TR045587	Cold +H2O2	LOC_Os04g34140.1	photoperiod responsive protein, putative, expressed; U-box domain containing protein, expressed	Ubiquitination and Proteolysis	NA	GO:0004842 [ubiquitin-protein ligase activity]	GO:0000151 [ubiquitin ligase complex]; GO:0016567 [protein ubiquitination]	Ubiquitination and Proteolysis	Protein destination	Defense and repair mechanism	AK102990;AK064016
C83A	TR069592	Cold	LOC_Os11g41570.1	F-box domain containing protein	Protein degradation	NA	NA	NA	Ubiquitination and Proteolysis	Protein Destination	Defense and repair mechanism	AK122101;AK120725;AK109385;AK060677
C83A	TR057234	Cold	LOC_Os06g19730.1	HEAT repeat family protein, expressed	ABC transport	NA	NA	GO:0003674 [molecular_function]	ABC transport	Transport Facilitation	Physiological adjustment and sustenance process	AK111711
C83A	TR046528	Cold	LOC_Os04g46990.1	Cis-zeatin O-glucosyltransferase 1, putative, expressed	Cytokinin biosynthesis/ Growth Regulation	NA	GO:0016758 [transferase activity, transferring hexosyl groups]	GO:0009628 [response to abiotic stimulus]; GO:0006519 [amino acid and derivative metabolism]	amino acid and derivative metabolism	Amino acid and derivative metabolism	Physiological adjustment and sustenance process	OSU95136;OSU95135
C83A	TR040531	Cold +H2O2	LOC_Os03g18030.1	Oxidoreductase, 2OG-Fe oxygenase family protein, expressed	Photosynthesis	GO:0005737 [cytoplasm]	GO:0016491 [oxidoreductase activity];GO:0016740 [transferase activity]	GO:0006950 [response to stress]; GO:0009605 [response to external stimulus];GO:0009719 [response to endogenous stimulus]; GO:0006519 [amino acid and derivative metabolism];GO:0006629 [lipid metabolism];GO:0007165 [signal transduction];GO:0009056 [catabolism];GO:0009058 [biosynthesis];GO:0005975 [carbohydrate metabolism]	Amino acid derivative and lipid metabolic process	Metabolism	Physiological adjustment and sustenance process	AK119636;AK100713
C83A	TR060045	Cold +H2O2	LOC_Os09g18520.1	Oxidoreductase, 2OG-Fe oxygenase family protein, expressed	Photosynthesis	GO:0005737 [cytoplasm]	GO:0016491 [oxidoreductase activity];GO:0016740 [transferase activity]	GO:0006950 [response to stress]; GO:0009605 [response to external stimulus];GO:0009719 [response to endogenous stimulus]; GO:0006519 [amino acid and derivative metabolism];GO:0006629 [lipid metabolism];GO:0007165 [signal transduction];GO:0009056 [catabolism];GO:0009058 [biosynthesis];GO:0005975 [carbohydrate metabolism]	Amino acid derivative and lipid metabolic process	Metabolism	Physiological adjustment and sustenance process	N/A
C83A	TR039405	Cold	LOC_Os03g04000.1	AMP-binding enzyme family protein, expressed	C-compound and Carbohydrate Metabolism	GO:0005777 [peroxisome]	GO:0003824 [catalytic activity]	GO:0006950 [response to stress]; GO:0009605 [response to external stimulus]; GO:0009607 [response to biotic stimulus]; GO:0009628 [response to abiotic stimulus]; GO:0006519 [amino acid and derivative metabolism]; GO:0006629 [lipid metabolism]	Amino acid derivative and lipid metabolic process	Amino acid derivative and lipid metabolic process	Physiological adjustment and sustenance process	AK099794;AK066959;AK061754
C83A	TR055258	Cold	LOC_Os10g34350.1	Aminotransferase, classes I and II family protein, expressed	Transaminase activity	NA	GO:0016769 [transferase activity, transferring nitrogenous groups]	GO:0006950 [response to stress]; GO:0009605 [response to external stimulus]; GO:0009607 [response to biotic stimulus]; GO:0006519 [amino acid and derivative metabolism];	Amino acid derivative metabolism	Amino acid and derivative metabolism	Physiological adjustment and sustenance process	AK073032
C83A	TR052996	Cold +H2O2	LOC_Os08g38980.1	Chloride channel protein CLC-f, putative, expressed	Anion transport	GO:0016020 [membrane]	GO:0005215 [transporter activity];GO:0005247 [voltage-gated chloride channel activity];GO:0017153 [sodium:dicarboxylate symporter activity]	GO:0006810 [transport];GO:0006821 [chloride transport];GO:0006835 [dicarboxylic acid transport];	Anion Transport	Transport Facilitation	Physiological adjustment and sustenance process	N/A
C83A	TR034113	Cold +H2O2	LOC_Os01g62010.1	Monoglyceride lipase, putative, expressed	Peptide transporter	NA	GO:0016787 [hydrolase activity];GO:0003824 [catalytic activity]	GO:0006725 [aromatic compound metabolic process]	aromatic compound metabolic process	C-compound and carbohydrate metabolism	Physiological adjustment and sustenance process	N/A
C83A	TR039734	Cold +H2O2	LOC_Os03g08100.2	Hydrolase, alpha/beta fold family protein, expressed	C-compound and carbohydrate metabolism	NA	GO:0016787 [hydrolase activity]	GO:0006725 [aromatic compound metabolic process]	aromatic compound metabolic process	C-compound and carbohydrate metabolism	Physiological adjustment and sustenance process	AK073983;AK065455;AK059327
C83A	TR030558	Cold +H2O2	LOC_Os01g08290.1	Integral membrane family protein, putative, expressed	Novel Stress Protein	GO:0016021 [integral to membrane]	GO:0046933 [hydrogen ion transporting ATP synthase activity, rotational mechanism]	GO:0015986 [ATP synthesis coupled proton transport]	ATP synthesis coupled proton transpor	Transport Facilitation	Physiological adjustment and sustenance process	N/A
C83A	TR038221	Cold +H2O2	LOC_Os02g47320.1	Vacuolar ATPase G subunit family protein, expressed	Vacuolar transport	GO:0016020 [membrane]	GO:0005215 [transporter activity];GO:0016787 [hydrolase activity]	GO:0015986 [ATP synthesis coupled proton transport];GO:0016469 [proton-transporting two-sector ATPase complex] GO:0046933 [hydrogen ion transporting ATP synthase activity, rotational mechanism];GO:0046961 [hydrogen ion transporting ATPase activity, rotational mechanism]	ATP synthesis coupled proton transpor	Transport Facilitation	Physiological adjustment and sustenance process	AK068615;AK058820
C83A	TR034935	Cold	LOC_Os01g72610.1	Glycosyltransferase, putative, expressed	biosynthesis of disaccharides, oligosaccharides and polysaccharides; ransfer of sugar moieties from activated donor molecules to specific acceptor molecules, forming glycosidic bonds	NA	GO:0016758 [transferase activity, transferring hexosyl groups]	NA	Biosynthesis of mono, di, and poly- saccharides	C-Compound and Carbohydrate Metabolism	Physiological adjustment and sustenance process	N/A
C83A	TR054276	Cold +H2O2	LOC_Os10g17650.1	Glycosyl hydrolase family 1 protein, expressed	hydrolyse the glycosidic bond between two or more carbohydrates, or between a carbohydrate and a non-carbohydrate moiety	GO:0005618 [cell wall]	GO:0004553 [hydrolase activity, hydrolyzing O-glycosyl compounds]	GO:0006950 [response to stress]; GO:0009607 [response to biotic stimulus]; GO:0009991 [response to extracellular stimulus]; GO:0005975 [carbohydrate metabolic process]	Breakdown of carbohydrates	C-Compound and Carbohydrate Metabolism	Physiological adjustment and sustenance process	N/A
C83A	TR069398	Cold	LOC_Os11g38810.1	Mannose-6-phosphate isomerase, class I family protein, expressed	interconversion of mannose-6-phosphate and fructose-6-phosphate	NA	GO:0004476 [mannose-6-phosphate isomerase activity]	GO:0005975 [carbohydrate metabolism]	Carbohydrate metabolic process	C-compound and carbohydrate metabolism	Physiological adjustment and sustenance process	AK058436
C83A	TR058810	Cold +H2O2	LOC_Os06g46940.1	Cyanogenic beta-glucosidase precursor, putative, expressed	C-compound and carbohydrate metabolism	NA	GO:0004553 [hydrolase activity, hydrolyzing O-glycosyl compounds]	GO:0005975 [carbohydrate metabolic process]	Carbohydrate metabolic process	C-compound and carbohydrate metabolism	Physiological adjustment and sustenance process	N/A
C83A	TR034244	Cold +H2O2	LOC_Os01g63810.1	Starch binding domain containing protein, expressed	C-compound and carbohydrate metabolism	NA	GO:0030246 [carbohydrate binding]	GO:0005975 [carbohydrate metabolism]	Catabolism of complex carbohydrates	C-compound and carbohydrate metabolism	Physiological adjustment and sustenance process	AK099746;AK072313;AK062105;AF455812
C83A	TR035635	Cold +H2O2	LOC_Os02g07830.1	cation transporter HKT6, putative, expressed	Cation Transport	NA	GO:0005215 [transporter activity];GO:0008324 [cation transporter activity]	GO:0006810 [transport];GO:0006812 [cation transport]	Cation Transport	Transport Facilitation	Physiological adjustment and sustenance process	AK100081;AK066968
C83A	TR036810	Cold +H2O2	LOC_Os02g26700.2	ChaC-like protein, expressed	Cation Transport	NA	GO:0005215 [transporter activity];GO:0008324 [cation transporter activity]	GO:0006810 [transport];GO:0006812 [cation transport]	Cation Transport	Transport Facilitation	Physiological adjustment and sustenance process	AK099861;AK072454
C83A	TR049831	Cold +H2O2	LOC_Os07g39350.1	proton myo-inositol cotransporter, putative, expressed; Sugar transporter family protein, expressed	C-compound and carbohydrate transporter	GO:0016020 [membrane]	GO:0005215 [transporter activity];GO:0005351 [sugar porter activity]	GO:0006810 [transport];GO:0008643 [carbohydrate transport]	C-compound and carbohydrate transporter	Transport Facilitation	Physiological adjustment and sustenance process	N/A
C83A	TR038927	Cold +H2O2	LOC_Os02g55970.1	Clathrin assembly protein, putative, expressed	Aggegation of membrane vesicles and endosome formation	NA	GO:0005543 [phospholipid binding]	NA	Cell Membrane Modification/alteration	Membrane Biogenesis	Physiological adjustment and sustenance process	AK072748
C83A	TR060995	Cold	LOC_Os09g33900.1;LOC_Os09g33900.2	FAD dependent oxidoreductase family protein, expressed	Transfer of electrons	NA	GO:0016491 [oxidoreductase activity]	GO:0006118 [electron transport]	Electron carrier	Energy	Physiological adjustment and sustenance process	AK111568;AK104874;AK098994
C83A	TR035528	Cold +H2O2	LOC_Os02g06480.3	SCO1/SenC family protein, expressed	biogenesis of respiratory and photosynthetic systems	NA	NA	GO:0006118 [electron transport]	Electron carrier	Energy	Physiological adjustment and sustenance process	AK073221
C83A	TR042689	Cold	LOC_Os03g50480.1;LOC_Os03g50480.2	Phosphoglucomutase, cytoplasmic 2, putative, expressed	Glycogenolysis and glycogenesis	GO:0005737 [cytoplasm]	GO:0016868 [intramolecular transferase activity, phosphotransferases]	GO:0005975 [carbohydrate metabolism];	generation of precursor metabolites and energy	Energy	Physiological adjustment and sustenance process	AK106557;AK102080
C83A	TR036274	Cold +H2O2	LOC_Os02g17500.1;LOC_Os02g17500.2	metabolite transport protein csbC, putative, expressed; Sugar transporter family protein, expressed	C-compound and carbohydrate transporter	GO:0016020 [membrane]	GO:0004347 [glucose-6-phosphate isomerase activity];GO:0005215 [transporter activity];GO:0005351 [sugar porter activity];	GO:0006096 [glycolysis]; GO:0006094 [gluconeogenesis]; GO:0008643 [carbohydrate transport]; GO:0009607 [response to biotic stimulus]	Glucose Catabolism	Energy	Physiological adjustment and sustenance process	N/A
C83A	TR056117	Cold	LOC_Os06g03760.1	LMBR1 integral membrane family protein, putative, expressed	Cation Transport	GO:0016020 [membrane]	GO:0017153 [sodium:dicarboxylate symporter activity]	GO:0006835 [dicarboxylic acid transport]	Ion Transporter	Transport Facilitation	Physiological adjustment and sustenance process	AK105222;AK065125;AK062984
C83A	TR071130	Cold	LOC_Os03g43720.5	synaptic vesicle 2-related protein, putative, expressed; Major facilitator superfamily protein, expressed	Cation Transport	GO:0016020 [membrane];GO:0016021 [integral to membrane]	GO:0005215 [transporter activity];GO:0005351 [sugar porter activity];	GO:0009607 [response to biotic stimulus]; GO:0006810 [transport];GO:0008643 [carbohydrate transport]	Ion Transporter	Transport Facilitation	Physiological adjustment and sustenance process	AK120853
C83A	TR038220	Cold +H2O2	LOC_Os02g47310.1	Tocopherol O-methyltransferase, chloroplast precursor, putative, expressed	Biosynthesis of steroids	NA	GO:0008825 [cyclopropane-fatty-acyl-phospholipid synthase activity]	GO:0008610 [lipid biosynthetic process]	Lipid biosynthetic process	Lipid, fatty acid and isoprenoid metabolism	Physiological adjustment and sustenance process	N/A
C83A	TR039119	Cold +H2O2	LOC_Os02g58270.1	beta-lactamase-like, putative, expressed; Metallo-beta-lactamase family protein, putative, expressed	RNA processing	NA	GO:0005506 [iron ion binding];GO:0009055 [electron carrier activity];GO:0016787 [hydrolase activity]	GO:0006118 [electron transport];GO:0008152 [metabolism]	Metabolic process	Metabolism	Physiological adjustment and sustenance process	AK071372
C83A	TR033951	Cold	LOC_Os01g59930.1	NADH-cytochrome b5 reductase, putative, expressed; Oxidoreductase, FAD-binding family protein, expressed	Mitochondrial ETS	GO:0005739 [mitochondrion];GO:0005618 [cell wall]	GO:0004128 [cytochrome-b5 reductase activity];GO:0016491 [oxidoreductase activity];GO:0050660 [FAD binding];GO:0051287 [NAD binding];	GO:0006118 [electron transport]	Mitochondrial ETS	Energy	Physiological adjustment and sustenance process	AK106812;AK103415
C83A	TR071558	Cold +H2O2	LOC_Os01g63890.1;LOC_Os04g55290.1;LOC_Os04g55290.2	G10 protein, putative, expressed;G10 protein, putative, expressed	Nuclear transport	GO:0005634 [nucleus]	NA	NA	Nuclear transport	Cellular Transport and Transport Mechanism	Physiological adjustment and sustenance process	N/A
C83A	TR040609	Cold	LOC_Os03g18910.1	COBRA-like protein 7 precursor, putative, expressed	Nuclear transport	GO:0016020 [membrane]	NA	NA	Nuclear Transport	Transport Facilitation	Physiological adjustment and sustenance process	N/A
C83A	TR056637	Cold	LOC_Os06g10200.1	Uridylate kinase, putative, expressed	Nucleotide Metabolism	NA	GO:0019201 [nucleotide kinase activity];GO:0005524 [ATP binding]	GO:0006139 [nucleobase, nucleoside, nucleotide and nucleic acid metabolic process]	Nucleic acid metabolic process	Nucleobase, nucleoside, nucleotide and nucleic acid metabolic process	Physiological adjustment and sustenance process	AK121384;AK105769
C83A	TR070415	Cold +H2O2	LOC_Os01g59340.1;LOC_Os01g59340.2	dihydropyrimidinase, putative, expressed; D-hydantoinase family protein, expressed	dihydropyrimidinase	NA	GO:0016787 [hydrolase activity]	NA	Nucleotide Metabolism	Nucleobase, nucleoside, nucleotide and nucleic acid metabolic process	Physiological adjustment and sustenance process	N/A
C83A	TR050949	Cold +H2O2	LOC_Os08g05280.1	Oxidoreductase family, NAD-binding Rossmann fold containing protein, expressed	Calvin cycle of Photosynthesis	GO:0016020 [membrane]	GO:0016491 [oxidoreductase activity]	GO:0006118 [electron transport];GO:0006810 [transport];GO:0008152 [metabolic process]	Photosynthesis	Energy	Physiological adjustment and sustenance process	AK107193
C83A	TR053090	Cold +H2O2	LOC_Os08g40140.1	Geranylgeranyl transferase type II beta subunit, putative, expressed	Pigment	NA	GO:0003824 [catalytic activity]	NA	Photosynthesis	Energy	Physiological adjustment and sustenance process	N/A
C83A	TR067172	Cold	LOC_Os11g01490.1	Outer membrane protein, OMP85 family protein	Others	GO:0005783 [endoplasmic reticulum];GO:0009987 [cellular process]	NA	GO:0019538 [protein metabolism];GO:0009987 [cellular process]	Protein Metabolic process	Protein Biosynthesis	Physiological adjustment and sustenance process	AK102273
C83A	TR071469	Cold	LOC_Os04g42380.1;LOC_Os04g42380.2	40S ribosomal protein S11, putative, expressed	Structural Component of Ribosomes	GO:0005829 [cytosol];GO:0005840 [ribosome]	GO:0005198 [structural molecule activity];GO:0006412 [protein biosynthesis]	GO:0003735 [structural constituent of ribosome]	Structural Component of Ribosomes	Protein Biosynthesis	Physiological adjustment and sustenance process	AK063352
C83A	TR054949	Cold +H2O2	LOC_Os10g30054.1	ENT domain containing protein, expressed	Others	NA	GO:0005351 [sugar porter activity]	GO:0009401 [phosphoenolpyruvate-dependent sugar phosphotransferase system]	Sugar transport	Transport Facilitation	Physiological adjustment and sustenance process	AY166599;AK068727
C83A	TR069609	Cold +H2O2	LOC_Os11g41870.1	galactose-proton symporter, putative, expressed; Sugar transporter family protein, expressed	C-compound and carbohydrate transporter	GO:0016020 [membrane]	GO:0005215 [transporter activity];GO:0005351 [sugar porter activity]	GO:0009607 [response to biotic stimulus]; GO:0006810 [transport];GO:0008643 [carbohydrate transport]	Sugar transport	Transport Facilitation	Physiological adjustment and sustenance process	N/A
C83A	TR039254	Cold	LOC_Os03g02200.1;LOC_Os03g02200.2	Thymidine kinase, putative, expressed	Thymidine kinase	NA	GO:0004797 [thymidine kinase activity];GO:0017111 [nucleoside-triphosphatase activity]	NA	Thymidine kinase	Nucleoside, nucleotide and nucleic acid metabolism	Physiological adjustment and sustenance process	AK062820;AK062431
C83A	TR054715	Cold	LOC_Os10g26050.3	Methionyl-tRNA synthetase, putative, expressed	Translational Elongation	NA	GO:0004479 [methionyl-tRNA formyltransferase activity];GO:0016742 [hydroxymethyl-, formyl- and related transferase activity]	GO:0006412 [translation];GO:0009058 [biosynthetic process]	Translational Elongation	Protein Biosynthesis	Physiological adjustment and sustenance process	N/A
C83A	TR066457	Cold	LOC_Os12g34860.1	Phenylalanyl-tRNA synthetase class IIc family protein, putative, expressed	Translational Elongation	GO:0005737 [cytoplasm];GO:0005739 [mitochondrion];GO:0009536 [plastid]	GO:0004826 [phenylalanine-tRNA ligase activity];GO:0005524 [ATP binding];GO:0003824 [catalytic activity]	GO:0006139 [nucleobase, nucleoside, nucleotide and nucleic acid metabolism];GO:0006412 [protein biosynthesis];GO:0006432 [phenylalanyl-tRNA aminoacylation];GO:0006519 [amino acid and derivative metabolism]	Translational Elongation	Protein Biosynthesis	Physiological adjustment and sustenance process	AK065885
C83A	TR030609	Cold +H2O2	LOC_Os01g09000.1	Glutaminyl-tRNA synthetase, putative, expressed	Translational Elongation	NA	GO:0004812 [aminoacyl-tRNA ligase activity];GO:0000166 [nucleotide binding]	GO:0006139 [nucleobase, nucleoside, nucleotide and nucleic acid metabolism];GO:0006412 [protein biosynthesis];GO:0006418 [tRNA aminoacylation for protein translation];GO:0006424 [glutamyl-tRNA aminoacylation];GO:0006519 [amino acid and derivative metabolism]	Translational Elongation	Protein Biosynthesis	Physiological adjustment and sustenance process	AK070979
C83A	TR064478	Cold +H2O2	TA65603_4530	Putative AAA-type ATPase [Oryza sativa (japonica cultivar-group)]	Transport ATPase	NA	NA	NA	Transport ATPase	Transport Facilitation	Physiological adjustment and sustenance process	N/A
C83A	TR036643	Cold +H2O2	LOC_Os02g24080.1;LOC_Os02g24080.2;LOC_Os02g24080.3;LOC_Os02g24080.4	SNAP25ous protein SNAP30, putative, expressed	Others	GO:0005886 [plasma membrane]	GO:0005215 [transporter activity]	NA	Transporter	Transport Facilitation	Physiological adjustment and sustenance process	N/A
C83A	TR060608	Cold	LOC_Os09g27660.8	ANTH domain containing protein, expressed	Endocytotic accessory protein	NA	GO:0005543 [phospholipid binding]	NA	Vesicle Transport	Cellular Transport and Transport Facilitation	Physiological adjustment and sustenance process	AK099114;AK071523
C83A	TR042578	Cold	LOC_Os03g49180.1	Alkaline phytoceramidase family protein, expressed	Golgi membrane, endoplasmic reticulum membrane	GO:0000139 [Golgi membrane];GO:0005789 [endoplasmic reticulum membrane]	GO:0016811 [hydrolase activity, acting on carbon-nitrogen (but not peptide) bonds, in linear amides]	GO:0006672 [ceramide metabolic process]	Vesicle Transport	Cellular Transport and Transport Mechanism	Physiological adjustment and sustenance process	N/A
C83A	TR070938	Cold +H2O2	LOC_Os03g11380.1;LOC_Os03g11380.2	SNARE domain containing protein, expressed;syntaxin 72, putative	facilitate the docking and fusion of vesicles with organelles	NA	GO:0005215 [transporter activity]	GO:0005886 [plasma membrane]	Vesicle Transport	Cellular Transport and Transport Facilitation	Physiological adjustment and sustenance process	AK120349;AB164463
C83A	TR056245	Cold +H2O2	LOC_Os06g05180.1;LOC_Os06g05180.4	Coatomer beta subunit, putative, expressed	export or import of a wide variety of substrates ranging from small ions to macromolecules	GO:0005794 [Golgi apparatus];GO:0005798 [Golgi-associated vesicle];GO:0005886 [plasma membrane]	GO:0000166 [nucleotide binding];GO:0004871 [signal transducer activity];GO:0005215 [transporter activity];GO:0005515 [protein binding];	GO:0006461 [protein complex assembly];GO:0006886 [intracellular protein transport];GO:0007165 [signal transduction];GO:0016192 [vesicle-mediated transport];GO:0030126 [COPI vesicle coat]	Vesicle Transport	Cellular Transport and Transport Mechanism	Physiological adjustment and sustenance process	AK069784
C83A	TR054004	Cold +H2O2	LOC_Os10g09850.1	39 kDa EF-Hand containing protein, putative, expressed	Calcium/Calmodulin binding	NA	GO:0005509 [calcium ion binding]	NA	Calcium-mediated signaling	Cellular Communication and Signal Transduction	Signaling and response regulation	AK120828
C83A	TR039142	Cold +H2O2	LOC_Os02g58520.1	Calcium-dependent protein kinase, isoform AK1, putative, expressed	Calcium-mediated signaling	GO:0005737 [cytoplasm];GO:0005739 [mitochondrion]	GO:0004674 [protein serine/threonine kinase activity];GO:0004713 [protein-tyrosine kinase activity];GO:0004871 [signal transducer activity]	GO:0006950 [response to stress]; GO:0009607 [response to biotic stimulus];GO:0009719 [response to endogenous stimulus]; GO:0006468 [protein amino acid phosphorylation];GO:0007165 [signal transduction]	Calcium-mediated signaling	Cellular Communication and Signal Transduction	Signaling and response regulation	N/A
C83A	TR035153	Cold	LOC_Os02g01740.1	U5 small nuclear ribonucleoprotein 200 kDa helicase, putative, expressed	mRNA splicing	GO:0005739 [mitochondrion]	GO:0000166 [nucleotide binding];GO:0001584 [rhodopsin-like receptor activity];GO:0003676 [nucleic acid binding];GO:0003677 [DNA binding];GO:0004386 [helicase activity];GO:0005524 [ATP binding]	GO:0007186 [G-protein coupled receptor protein signaling pathway];GO:0008026 [ATP-dependent helicase activity];GO:0019538 [protein metabolism]	G-protein coupled receptor protein signaling pathway	Cellular Communication and signal transduction	Signaling and response regulation	N/A
C83A	TR037363	Cold	LOC_Os02g35329.1	zinc finger, C3HC4 type family protein, expressed; E3 ubiquitin ligase EL5, putative, expressed	G-protein coupled receptor protein signaling pathway	GO:0016021 [integral to membrane]	GO:0004957 [prostaglandin E receptor activity];GO:0005515 [protein binding]; GO:0008270 [zinc ion binding]	GO:0006950 [response to stress]; GO:0009607 [response to biotic stimulus]; GO:0009719 [response to endogenous stimulus]; GO:0007186 [G-protein coupled receptor protein signaling pathway]	G-protein coupled receptor protein signaling pathway	Cellular Communication and signal transduction	Signaling and response regulation	AK098880
C83A	TR054937	Cold	LOC_Os10g29820.1	SnRNP protein, putative	mRNA splicing	NA	GO:0005515 [protein binding]	NA	mRNA processing and stability	Transcription	Signaling and response regulation	AY900120;AK065640
C83A	TR031187	Cold	LOC_Os01g16860.1	Argonaute AGO1 protein, putative	Regulator ofmiRNA activity	NA	NA	NA	mRNA processing and stability	Transcription	Signaling and response regulation	N/A
C83A	TR063213	Cold	LOC_Os05g33000.1;LOC_Os05g33000.2	Zinc finger family protein, putative, expressed	Protein Interaction	NA	GO:0005515 [protein binding];GO:0003824 [catalytic activity]	NA	Protein Interaction	Cellular Communication and Signal Transduction	Signaling and response regulation	AK106218;AK105960;AK104264;AK103997;AK100788;AK061578;AK061494
C83A	TR072538	Cold	LOC_Os09g26870.1;LOC_Os09g26870.2	BRCA1 C Terminus domain containing protein, expressed	Protein Interaction	NA	NA	NA	Receptor/Signal transducer activity	Cellular Communication and Signal Transduction	Signaling and response regulation	AK062368
C83A	TR063891	Cold	LOC_Os05g43240.3	Jacalin-like lectin domain containing protein, expressed	Receptor/Mediator	NA	NA	GO:0006950 [response to stress];GO:0009628 [response to abiotic stimulus];GO:0009719 [response to endogenous stimulus]	Receptor/Signal transducer activity	Cellular Communication and Signal Transduction	Signaling and response regulation	AK121699;AK098889;AK061714;AB015972;AB015287
C83A	TR056400	Cold +H2O2	LOC_Os06g06930.1	D-mannose binding lectin family protein	play a role in recognition of high-mannose type glycans of foreign micro-organisms or plant predators	GO:0016020 [membrane];GO:0005618 [cell wall];GO:0005739 [mitochondrion];GO:0016021 [integral to membrane]	GO:0004674 [protein serine/threonine kinase activity];GO:0004713 [protein-tyrosine kinase activity];GO:0004872 [receptor activity]	GO:0009719 [response to endogenous stimulus]; GO:0006468 [protein amino acid phosphorylation];GO:0007186 [G-protein coupled receptor protein signaling pathway];GO:0007165 [signal transduction];GO:0007186 [G-protein coupled receptor protein signaling pathway]	Receptor/Signal transducer activity	Cellular Communication and Signal Transduction	Signaling and response regulation	N/A
C83A	TR060485	Cold	LOC_Os09g26000.1	glutamate receptor 2.8 precursor, putative	Receptor/Mediator	GO:0016020 [membrane];GO:0030288 [outer membrane-bounded periplasmic space]	GO:0004872 [receptor activity];GO:0004970 [ionotropic glutamate receptor activity];GO:0005215 [transporter activity];GO:0005216 [ion channel activity];GO:0005234 [glutamate-gated ion channel activity];	GO:0008067 [metabotropic glutamate, GABA-B-like receptor activity];GO:0009607 [response to biotic stimulus];GO:0009628 [response to abiotic stimulus];GO:0019725 [cell homeostasis]	Receptor/Signal transducer activity	Cellular Communication and Signal Transduction	Signaling and response regulation	AK066793
C83A	TR039957	Cold	LOC_Os03g11210.1	Cp protein, putative	Receptor/Mediator	NA	GO:0003674 [molecular_function]	NA	Receptor/Signal transducer activity	Cellular Communication and Signal Transduction	Signaling and response regulation	AK066480
C83A	TR035579	Cold +H2O2	LOC_Os02g07070.2	RNA-binding protein 25, putative, expressed; RNA recognition motif family protein, expressed; RNA recognition motif family protein, expressed	implicated in regulation of alternative splicing (SR, U2AF, Sxl), protein components of small nuclear ribonucleoproteins (U1 and U2 snRNPs), and proteins that regulate RNA stability and translation	GO:0005622 [intracellular]	GO:0003676 [nucleic acid binding];GO:0003723 [RNA binding];GO:0008270 [zinc ion binding]	NA	RNA processing and stability	Transcription	Signaling and response regulation	AK120323
C83A	TR033205	Cold	LOC_Os01g50616.1;LOC_Os01g50616.2	phosphatidylinositol transporter/ transporter, putative, expressed; CRAL/TRIO, N-terminus family protein, expressed	Cation Transport	GO:0005622 [intracellular]	GO:0005215 [transporter activity];GO:0005488 [binding	GO:0006810 [transport]	Second Messenger Formation	Cellular Communication and signal transduction	Signaling and response regulation	AK106190;AK104718;AK102814;AK060080
C83A	TR042694	Cold +H2O2	LOC_Os03g50520.1	Dynamin-related protein 1C, putative, expressed	Second Messenger Formation	NA	GO:0003924 [GTPase activity];GO:0000166 [nucleotide binding]	NA	Second Messenger Formation	Cellular Communication and Signal Transduction	Signaling and response regulation	AK064216
C83A	TR043337	Cold +H2O2	LOC_Os03g58570.1	sec12-like protein 1, putative, expressed; Transducin family protein, putative, expressed	Second Messenger Formation	NA	GO:0000166 [nucleotide binding]	NA	Second Messenger Formation	Cellular Communication and Signal Transduction	Signaling and response regulation	AK101403
C83A	TR039214	Cold +H2O2	LOC_Os03g01750.5	Protein tyrosine phosphatase, putative, expressed	Protein Phosphorylation	NA	GO:0016787 [hydrolase activity]	GO:0006464 [protein modification];GO:0006470 [protein amino acid dephosphorylation];GO:0008138 [protein tyrosine/serine/threonine phosphatase activity];	Ser/Thr or Tyr Phosphorylation	Cellular Communication and Signal Transduction	Signaling and response regulation	AK101531;AK101190
C83A	TR070257	Cold +H2O2	LOC_Os01g36080.1;LOC_Os01g36080.2	Protein phosphatase 2C containing protein, expressed	Protein Phosphorylation	GO:0005634 [nucleus];GO:0005737 [cytoplasm];GO:0005739 [mitochondrion];GO:0016020 [membrane]	GO:0004674 [protein serine/threonine kinase activity;GO:0004713 [protein-tyrosine kinase activity];GO:0004871 [signal transducer activity];GO:0000166 [nucleotide binding]	GO:0006950 [response to stress]; GO:0009607 [response to biotic stimulus]; GO:0009628 [response to abiotic stimulus];GO:0009719 [response to endogenous stimulus]; GO:0006464 [protein modification];GO:0006468 [protein amino acid phosphorylation];GO:0007165 [signal transduction];GO:0007582 [physiological process];GO:0009605 [response to external stimulus];	Ser/Thr or Tyr Phosphorylation	Cellular Communication and Signal Transduction	Signaling and response regulation	N/A
C83A	TR060093	Cold +H2O2	LOC_Os09g19700.1	Protein kinase APK1A, chloroplast precursor, putative, expressed	Protein Phosphorylation	GO:0005634 [nucleus];GO:0005737 [cytoplasm];GO:0005739 [mitochondrion];GO:0016020 [membrane]	GO:0004674 [protein serine/threonine kinase activity;GO:0004713 [protein-tyrosine kinase activity];GO:0004871 [signal transducer activity];GO:0000166 [nucleotide binding]	GO:0006950 [response to stress]; GO:0009607 [response to biotic stimulus]; GO:0009628 [response to abiotic stimulus];GO:0009719 [response to endogenous stimulus]; GO:0006464 [protein modification];GO:0006468 [protein amino acid phosphorylation];GO:0007165 [signal transduction];GO:0007582 [physiological process];GO:0009605 [response to external stimulus];	Ser/Thr or Tyr Phosphorylation	Cellular Communication and Signal Transduction	Signaling and response regulation	N/A
C83A	TR072506	Cold	LOC_Os09g16540.1;LOC_Os09g16700.1	Protein kinase domain containing protein, expressed;Legume lectins beta domain containing protein	Protein Phosphorylation	GO:0005634 [nucleus];GO:0005737 [cytoplasm];GO:0005739 [mitochondrion];GO:0016020 [membrane]	GO:0004674 [protein serine/threonine kinase activity;GO:0004713 [protein-tyrosine kinase activity];GO:0004871 [signal transducer activity];GO:0000166 [nucleotide binding]	GO:0006950 [response to stress]; GO:0009607 [response to biotic stimulus]; GO:0009628 [response to abiotic stimulus];GO:0009719 [response to endogenous stimulus]; GO:0006464 [protein modification];GO:0006468 [protein amino acid phosphorylation];GO:0007165 [signal transduction];GO:0007582 [physiological process];GO:0009605 [response to external stimulus];	Ser/Thr or Tyr Phosphorylation	Cellular Communication and Signal Transduction	Signaling and response regulation	AK065893
C83A	TR057598	Cold	LOC_Os06g26340.1	OsMPK20-3 - putative MAPK based on amino acid sequence homology, expressed	Osmosensing	NA	GO:0004674 [protein serine/threonine kinase activity];GO:0004707 [MAP kinase activity];GO:0004713 [protein-tyrosine kinase activity];GO:0005524 [ATP binding]	GO:0006468 [protein amino acid phosphorylation]	Ser/Thr or Tyr Phosphorylation	Cellular Communication and Signal Transduction	Signaling and response regulation	AK101209
C83A	TR059041	Cold	LOC_Os06g50030.1	CDPK-related protein kinase, putative, expressed	Calcium-mediated signaling	NA	GO:0004674 [protein serine/threonine kinase activity];GO:0004713 [protein-tyrosine kinase activity]	GO:0006468 [protein amino acid phosphorylation]	Ser/Thr or Tyr Phosphorylation	Cellular Communication and Signal Transduction	Signaling and response regulation	AK067463
C83A	TR035568	Cold +H2O2	LOC_Os02g06930.1;LOC_Os02g06930.2	serine/threonine-protein kinase receptor precursor, putative, expressed	Protein Phosphorylation	GO:0005634 [nucleus];GO:0005737 [cytoplasm];GO:0005739 [mitochondrion];GO:0016020 [membrane]	GO:0004674 [protein serine/threonine kinase activity;GO:0004713 [protein-tyrosine kinase activity];GO:0004871 [signal transducer activity];GO:0000166 [nucleotide binding]	GO:0006950 [response to stress]; GO:0009607 [response to biotic stimulus]; GO:0009628 [response to abiotic stimulus];GO:0009719 [response to endogenous stimulus]; GO:0006464 [protein modification];GO:0006468 [protein amino acid phosphorylation];GO:0007165 [signal transduction];GO:0007582 [physiological process];GO:0009605 [response to external stimulus];	Ser/Thr or Tyr Phosphorylation	Cellular Communication and Signal Transduction	Signaling and response regulation	AK068886
C83A	TR058156	Cold +H2O2	LOC_Os06g37660.1	OsPP2Ac-1 - Phosphatase 2A isoform 1 belonging to family 1, expressed	Protein Phosphorylation	NA	GO:0016787 [hydrolase activity]	NA	Ser/Thr or Tyr Phosphorylation	Cellular Communication and Signal Transduction	Signaling and response regulation	N/A
C83A	TR039351	Cold +H2O2	LOC_Os03g03410.1	BRASSINOSTEROID INSENSITIVE 1-associated receptor kinase 1 precursor, putative, expressed	Protein Phosphorylation	GO:0005634 [nucleus];GO:0005737 [cytoplasm];GO:0005739 [mitochondrion];GO:0016020 [membrane]	GO:0004674 [protein serine/threonine kinase activity;GO:0004713 [protein-tyrosine kinase activity];GO:0004871 [signal transducer activity];GO:0000166 [nucleotide binding]	GO:0006950 [response to stress]; GO:0009607 [response to biotic stimulus]; GO:0009628 [response to abiotic stimulus];GO:0009719 [response to endogenous stimulus]; GO:0006464 [protein modification];GO:0006468 [protein amino acid phosphorylation];GO:0007165 [signal transduction];GO:0007582 [physiological process];GO:0009605 [response to external stimulus];	Ser/Thr or Tyr Phosphorylation	Cellular Communication and Signal Transduction	Signaling and response regulation	N/A
C83A	TR044226	Cold +H2O2	LOC_Os04g08560.1	Protein phosphatase 2C containing protein, expressed	Protein Phosphorylation	NA	GO:0004722 [protein serine/threonine phosphatase activity]	GO:0006470 [protein amino acid dephosphorylation];GO:0008287 [protein serine/threonine phosphatase complex]	Ser/Thr or Tyr Phosphorylation	Cellular Communication and Signal Transduction	Signaling and response regulation	N/A
C83A	TR045807	Cold	LOC_Os04g37904.1;LOC_Os04g37904.2	Protein phosphatase 2C containing protein, expressed	Protein Phosphorylation	NA	GO:0004722 [protein serine/threonine phosphatase activity]	GO:0006470 [protein amino acid dephosphorylation];GO:0008287 [protein serine/threonine phosphatase complex]	Ser/Thr or Tyr Phosphorylation	Cellular Communication and Signal Transduction	Signaling and response regulation	AK101868
C83A	TR060757	Cold	LOC_Os09g29540.1	OsWAK82 - OsWAK receptor-like cytoplasmic kinase (OsWAK-RLCK), expressed	Protein Phosphorylation	GO:0005634 [nucleus];GO:0005737 [cytoplasm];GO:0005739 [mitochondrion];GO:0016020 [membrane]	GO:0004674 [protein serine/threonine kinase activity;GO:0004713 [protein-tyrosine kinase activity];GO:0004871 [signal transducer activity];GO:0000166 [nucleotide binding]	GO:0006950 [response to stress]; GO:0009607 [response to biotic stimulus]; GO:0009628 [response to abiotic stimulus];GO:0009719 [response to endogenous stimulus]; GO:0006464 [protein modification];GO:0006468 [protein amino acid phosphorylation];GO:0007165 [signal transduction];GO:0007582 [physiological process];GO:0009605 [response to external stimulus];	Ser/Thr or Tyr Phosphorylation	Cellular Communication and Signal Transduction	Signaling and response regulation	AK066645
C83A	TR059524	Cold	LOC_Os09g09500.1	lectin-like receptor kinase 7, putative	Protein Phosphorylation	GO:0005634 [nucleus];GO:0005737 [cytoplasm];GO:0005739 [mitochondrion];GO:0016020 [membrane]	GO:0004674 [protein serine/threonine kinase activity;GO:0004713 [protein-tyrosine kinase activity];GO:0004871 [signal transducer activity];GO:0000166 [nucleotide binding]	GO:0006950 [response to stress]; GO:0009607 [response to biotic stimulus]; GO:0009628 [response to abiotic stimulus];GO:0009719 [response to endogenous stimulus]; GO:0006464 [protein modification];GO:0006468 [protein amino acid phosphorylation];GO:0007165 [signal transduction];GO:0007582 [physiological process];GO:0009605 [response to external stimulus];	Ser/Thr or Tyr Phosphorylation	Cellular Communication and Signal Transduction	Signaling and response regulation	N/A
C83A	TR072888	Cold	LOC_Os12g01510.1;LOC_Os12g01510.2	Protein kinase family protein, putative, expressed;ATP binding protein, putative, expressed	Protein Phosphorylation	GO:0005634 [nucleus];GO:0005737 [cytoplasm];GO:0005739 [mitochondrion];GO:0016020 [membrane]	GO:0004674 [protein serine/threonine kinase activity;GO:0004713 [protein-tyrosine kinase activity];GO:0004871 [signal transducer activity];GO:0000166 [nucleotide binding]	GO:0006950 [response to stress]; GO:0009607 [response to biotic stimulus]; GO:0009628 [response to abiotic stimulus];GO:0009719 [response to endogenous stimulus]; GO:0006464 [protein modification];GO:0006468 [protein amino acid phosphorylation];GO:0007165 [signal transduction];GO:0007582 [physiological process];GO:0009605 [response to external stimulus];	Ser/Thr or Tyr Phosphorylation	Cellular Communication and Signal Transduction	Signaling and response regulation	AK069486;AK066778
C83A	TR063937	Cold +H2O2	LOC_Os05g43840.1	CBL-interacting serine/threonine-protein kinase 15, putative, expressed	Protein Phosphorylation	GO:0005737 [cytoplasm];GO:0005622 [intracellular];GO:0005739 [mitochondrion];GO:0005634 [nucleus]	GO:0004674 [protein serine/threonine kinase activity];GO:0004713 [protein-tyrosine kinase activity];GO:0004871 [signal transducer activity]	GO:0006950 [response to stress]; GO:0009628 [response to abiotic stimulus];GO:0009719 [response to endogenous stimulus]; GO:0006468 [protein amino acid phosphorylation];GO:0007165 [signal transduction]; GO:0009605 [response to external stimulus];	Ser/Thr or Tyr Phosphorylation	Cellular Communication and Signal Transduction	Signaling and response regulation	AK101244;AK100100;AK064329
C83A	TR058280	Cold	LOC_Os06g39600.1;LOC_Os06g39600.2	Protein phosphatase 2C containing protein, expressed	Protein Phosphorylation	NA	GO:0004722 [protein serine/threonine phosphatase activity]	GO:0006470 [protein amino acid dephosphorylation];GO:0008287 [protein serine/threonine phosphatase complex]	Ser/Thr or Tyr Phosphorylation	Cellular Communication and Signal Transduction	Signaling and response regulation	AK111552;AK104473;AK104346
C83A	TR072856	Cold +H2O2	LOC_Os05g49890.1;LOC_Os05g49890.2	GTP-binding nuclear protein Ran/TC4, putative, expressed	Second Messenger Formation	GO:0005622 [intracellular];GO:0005634 [nucleus];GO:0005737 [cytoplasm]	GO:0000166 [nucleotide binding];GO:0003924 [GTPase activity];GO:0005515 [protein binding]	GO:0006913 [nucleocytoplasmic transport];GO:0007165 [signal transduction];GO:0007264 [small GTPase mediated signal transduction];GO:0015031 [protein transport]	small GTPase mediated signal transduction	Cellular Communication and Signal Transduction	Signaling and response regulation	AK059860
C83A	TR035247	Cold +H2O2	LOC_Os02g02840.1	RAC-like GTP binding protein RHO1, putative, expressed	Second Messenger Formation	GO:0005634 [nucleus];GO:0005737 [cytoplasm]	GO:0003924 [GTPase activity];GO:0005525 [GTP binding];	GO:0006886 [intracellular protein transport];GO:0006913 [nucleocytoplasmic transport];GO:0007165 [signal transduction];GO:0007264 [small GTPase mediated signal transduction]	small GTPase mediated signal transduction	Cellular Communication and Signal Transduction	Signaling and response regulation	AB045120
C83A	TR054194	Cold	LOC_Os10g14150.1	Ras-related protein Rab-2-B, putative	Second Messenger Formation	GO:0005634 [nucleus];GO:0005737 [cytoplasm]	GO:0003924 [GTPase activity];GO:0005525 [GTP binding];	GO:0006886 [intracellular protein transport];GO:0006913 [nucleocytoplasmic transport];GO:0007165 [signal transduction];GO:0007264 [small GTPase mediated signal transduction]	small GTPase mediated signal transduction	Cellular Communication and Signal Transduction	Signaling and response regulation	AK071185
C83A	TR060496	Cold	LOC_Os09g26180.1	Transcription initiation factor TFIID subunit 10, putative, expressed	Transcription	GO:0005634 [nucleus]	GO:0003700 [transcription factor activity];GO:0003702 [RNA polymerase II transcription factor activity];	GO:0006350 [transcription];GO:0006352 [transcription initiation]	Transcription	Transcription	Signaling and response regulation	AK103964;AK071859;AK058594
C83A	TR040619	Cold +H2O2	LOC_Os03g19020.1;LOC_Os03g19020.3	PHD-finger family protein, expressed	Peptide transporter	GO:0005622 [intracellular];GO:0005739 [mitochondrion]	GO:0003677 [DNA binding];GO:0008270 [zinc ion binding];GO:0016787 [hydrolase activity]	GO:0006350 [transcription]	Transcription	Transcription	Signaling and response regulation	N/A
C83A	TR037629	Cold +H2O2	LOC_Os02g39140.1;LOC_Os02g39140.2	BHLH transcription factor GBOF-1, putative, expressed	DNA binding	GO:0005634 [nucleus]	GO:0003677 [DNA binding];GO:0003700 [transcription factor activity]	GO:0006350 [transcription];GO:0006355 [regulation of transcription, DNA-dependent]	Transcription initiation	Transcription	Signaling and response regulation	N/A
C83A	TR050820	Cold	LOC_Os08g03370.1	acid phosphatase/vanadium-dependent haloperoxidase related, putative, expressed; Uncharacterized BCR, COG1963 family protein, expressed	Others	NA	NA	NA	Unknown	Unknown		N/A
C83A	TR034118	Cold +H2O2	LOC_Os01g62060.1;LOC_Os01g62060.2;LOC_Os01g62060.3	plant-specific domain TIGR01589 family protein, expressed; Uncharacterized plant-specific domain TIGR01589 family protein, expressed	Others	NA	NA	NA	Unknown	Unknown		AK071806
C83A	TR046718	Cold	LOC_Os04g49450.1;LOC_Os04g49450.2	Myb-like DNA-binding domain, SHAQKYF class family protein, expressed	Transcription	NA	NA	NA	Unknown	Unknown		AK108078
C83A	TR058632	Cold	LOC_Os06g44470.1	Pollen allergen family protein, expressed	Receptor/Mediator	GO:0005576 [extracellular region]	NA	NA	Unknown	Unknown		N/A
C83A	TR059183	Cold	LOC_Os09g02170.1	UNC-50 family protein, putative, expressed	Others	NA	NA	NA	Unknown	Unknown		AK062014
C83A	TR043095	Cold +H2O2	AK121417;AK063832;AB054528	Oryza sativa related cluster;Oryza sativa related cluster;Oryza sativa related cluster	Others	NA	NA	NA	Unknown	Unknown		N/A
C83A	TR053396	Cold	LOC_Os08g44200.1	YT521-B-like family protein, expressed	Splicing	NA	NA	NA	Unknown	Unknown		AK067042
C86	TR052906	Cold	LOC_Os08g37790.1	Phospho-2-dehydro-3-deoxyheptonate aldolase 2, chloroplast precursor, putative, expressed	Aromatic amino acid biosynthesis	GO:0005199 [structural constituent of cell wall]	GO:0003849 [3-deoxy-7-phosphoheptulonate synthase activity]	GO:0006950 [response to stress]; GO:0009605 [response to external stimulus]; GO:0009607 [response to biotic stimulus]; GO:0006519 [amino acid and derivative metabolism];	Amino acid derivative metabolism	Cell Wall Biogenesis	Defense and repair mechanism	AK065854
C86	TR052868	Cold +H2O2	LOC_Os08g37310.1	Uncharacterized protein family UPF0029 containing protein, expressed	Others	NA	GO:0004872 [receptor activity]	GO:0007155 [cell adhesion]	Cell Growth, Cell Division and DNA Synthesis	Cell Growth, Cell Division and DNA Synthesis	Defense and repair mechanism	AK101039
C86	TR052942	Cold +H2O2	LOC_Os08g38270.1	Fasciclin-like arabinogalactan protein 1 precursor, putative, expressed	Cell wall remodeling, Cell adhesion, Development and abiotic stress response	NA	NA	GO:0007155 [cell adhesion]	Cell Growth, Cell Division and DNA Synthesis	Cell Growth, Cell Division and DNA Synthesis	Defense and repair mechanism	N/A
C86	TR069612	Cold +H2O2	LOC_Os11g41900.1	1-acyl-sn-glycerol-3-phosphate acyltransferase PLS1, putative, expressed	phospholipid biosynthetic process	NA	GO:0004316 [3-oxoacyl-[acyl-carrier-protein] reductase activity]; GO:0004022 [alcohol dehydrogenase activity]	GO:0009719 [response to endogenous stimulus]; GO:0006633 [fatty acid biosynthetic process]; GO:0009908 [flower development]	Cell membrane alteration	Cell Membrane Biogenesis	Defense and repair mechanism	AK103417
C86	TR041431	Cold +H2O2	LOC_Os03g30950.1	Acyl-desaturase, chloroplast precursor, putative, expressed	Unsaturated fatty acid biosynthesis	NA	GO:0045300 [acyl-[acyl-carrier-protein] desaturase activity]	GO:0006950 [response to stress]; GO:0009605 [response to external stimulus];GO:0009607 [response to biotic stimulus]; GO:0006631 [fatty acid metabolic process];	Cell membrane alteration	Cell Membrane Biogenesis	Defense and repair mechanism	AK065515
C86	TR053585	Cold +H2O2	LOC_Os10g02750.1	Acid phosphatase, putative, expressed	Cell wall regeneration	NA	GO:0003993 [acid phosphatase activity]	NA	Cell Wall Growth and Remodeling	Cell wall Biogenesis	Defense and repair mechanism	AK105048;AK064797
C86	TR058435	Cold +H2O2	LOC_Os06g41750.1	TPR Domain containing protein, expressed	Chromatin Organization	NA	NA	NA	Chromatin Organization	Cell growth, cell division and DNA synthesis	Defense and repair mechanism	AK121168;AK073424
C86	TR053414	Cold +H2O2	LOC_Os08g44420.1	125 kDa kinesin-related protein, putative, expressed	ATP-driven microtubule motor proteins that produce directed force	NA	NA	NA	Cytokinesis	Cell Growth, Cell Division and DNA synthesis	Defense and repair mechanism	AK099894
C86	TR053546	Cold +H2O2	LOC_Os10g02100.1	Drug transport	Peptide transport	GO:0016020 [membrane];GO:0016021 [integral to membrane]	GO:0015520 [tetracycline:hydrogen antiporter activity];GO:0005215 [transporter activity];GO:0005351 [sugar porter activity]	GO:0006950 [response to stress]; GO:0009605 [response to external stimulus];GO:0009607 [response to biotic stimulus];GO:0009719 [response to endogenous stimulus]; GO:0015904 [tetracycline transport];GO:0006857 [oligopeptide transport]	Detoxification and Efflux Mechanism	Cell Rescue, Defense and Ageing	Defense and repair mechanism	AK100090
C86	TR053299	Cold +H2O2	LOC_Os08g42950.1	Haloacid dehalogenase-like hydrolase family protein, putative, expressed	Participates in xenobiotic gamma-hexachlorocyclohexane degradation and 1,2-dichloroethane degradation	GO:0005618 [cell wall]	GO:0003993 [acid phosphatase activity]	GO:0009719 [response to endogenous stimulus]	Detoxification and Efflux Mechanism	Cell Rescue, Defense and Ageing	Defense and repair mechanism	AK100339;AK071821
C86	TR053450	Cold +H2O2	LOC_Os08g44870.2	MATE efflux family protein, expressed	Efflux	GO:0016020 [membrane]	GO:0015238 [drug transporter activity]; GO:0015297 [antiporter activity]	GO:0006855 [multidrug transport]	Detoxification and Efflux Mechanism	Cell Rescue, Defense and Ageing	Defense and repair mechanism	AK121394
C86	TR054390	Cold +H2O2	LOC_Os10g20350.1	MATE efflux family protein, expressed	Efflux	GO:0016020 [membrane]	GO:0015238 [drug transporter activity]; GO:0015297 [antiporter activity]	GO:0006855 [multidrug transport]	Detoxification and Efflux Mechanism	Cell Rescue, Defense and Ageing	Defense and repair mechanism	N/A
C86	TR036909	Cold	LOC_Os02g28074.1;LOC_Os02g28074.2	XRN 5'-3' exonuclease N-terminus family protein, expressed	Translation elongation	GO:0005622 [intracellular]	GO:0004527 [exonuclease activity];GO:0003676 [nucleic acid binding]	NA	DNA synthesis	Cell Growth, Cell Division and DNA Synthesis	Defense and repair mechanism	AK108576;AK107186
C86	TR056755	Cold +H2O2	LOC_Os06g11710.1	Cytokinin-O-glucosyltransferase 2, putative	Cell division regulation	NA	NA	NA	Growth Regulation	Cell growth, cell division and DNA synthesis	Defense and repair mechanism	N/A
C86	TR053420	Cold +H2O2	LOC_Os08g44510.1	Gibberellin action negative regulator SPY, putative, expressed	Growth Regulation	NA	NA	NA	Growth Regulation	Cell growth, cell division and DNA synthesis	Defense and repair mechanism	AK119397
C86	TR052864	Cold +H2O2	LOC_Os08g37250.1	Patatin-like phospholipase family protein, expressed	Cleavage of fatty acids and membrane lipids	NA	NA	GO:0006629 [lipid metabolic process]	Lipid metabolic process	Cell Membrane Biogenesis	Defense and repair mechanism	AB052944;AB052943
C86	TR040784	Cold +H2O2	LOC_Os03g20958.1	Phospholipid-transporting ATPase 1, putative, expressed	Membrane lipid Modification	NA	NA	NA	Membrane lipid modification/alteration	Cell Membrane Biogenesis	Defense and repair mechanism	AK100101
C86	TR056765	Cold +H2O2	LOC_Os06g11810.1	Dehydration stress-induced protein, putative, expressed	Dehydration-induced	NA	NA	NA	Novel Stress Protein	Response to stress	Defense and repair mechanism	N/A
C86	TR066266	Cold +H2O2	LOC_Os12g31710.1	Universal stress protein family protein, expressed	Induced by stress	NA	NA	GO:0006950 [response to stress]	Novel Stress Protein	Response to stress	Defense and repair mechanism	AK072941
C86	TR067296	Cold +H2O2	LOC_Os11g03530.2	Phagocytosis and cell motility protein ELMO1, putative, expressed	promote phagocytosis and effect cell shape changes	NA	NA	GO:0006909 [phagocytosis]	Oxidative stress response and cellular redox regulation	Cell rescue, defense and ageing	Defense and repair mechanism	AK070278
C86	TR067296	Cold	LOC_Os11g03530.2	Phagocytosis and cell motility protein ELMO1, putative, expressed	promote phagocytosis and effect cell shape changes	NA	NA	GO:0006909 [phagocytosis]	Oxidative stress response and cellular redox regulation	Cell rescue, defense and ageing	Defense and repair mechanism	AK070278
C86	TR055245	Cold	LOC_Os10g34170.1	Domain found in Dishevelled, Egl-10, and Pleckstrin family protein, expressed	Antioxidant activity	NA	GO:0015035 [protein disulfide oxidoreductase activity]	GO:0045454 [cell redox homeostasis]; GO:0007242 [intracellular signaling cascade]	Oxidative stress response and cellular redox regulation	Cell Rescue, Defense and Ageing	Defense and repair mechanism	AK109735
C86	TR061679	Cold +H2O2	LOC_Os05g04500.1	Peroxidase family protein, expressed	ROS scavenger	GO:0005737 [cytoplasm]; GO:0005618 [cell wall]	GO:0004601 [peroxidase activity]	GO:0006979 [response to oxidative stress]; GO:0009607 [response to biotic stimulus]; GO:0009719 [response to endogenous stimulus]	Oxidative stress response and cellular redox regulation	Cell rescue, defense and ageing	Defense and repair mechanism	AK120430;AK067231
C86	TR060620	Cold +H2O2	LOC_Os09g27830.2	OsPDIL2-3 - Oryza sativa protein disulfide isomerase, expressed; Protein disulfide-isomerase domain containing protein, expressed	Protein Folding	NA	GO:0016853 [isomerase activity]	GO:0045454 [cell redox homeostasis]	Oxidative stress response and cellular redox regulation	Cell Rescue, Defense and Ageing	Defense and repair mechanism	N/A
C86	TR053602	Cold +H2O2	LOC_Os10g02990.1	Leucine Rich Repeat family protein	Pathogenesis related	GO:0016020 [membrane]; GO:0005618 [cell wall]	GO:0016301 [kinase activity]	GO:0009607 [response to biotic stimulus]; GO:0009628 [response to abiotic stimulus]; GO:0009719 [response to endogenous stimulus]; GO:0007165 [signal transduction];	Pathogenesis- or apoptosis-related protein	Cell Rescue, Defense and Ageing	Defense and repair mechanism	AK111737
C86	TR031617	Cold +H2O2	LOC_Os01g25030.1	Dirigent, putative	Plant Disease resistant protein	NA	NA	GO:0008150 [biological_process]	Pathogenesis- or apoptosis-related protein	Cell rescue, defense and ageing	Defense and repair mechanism	AK069774
C86	TR053687	Cold +H2O2	LOC_Os10g04180.1	NB-ARC domain containing protein, expressed	Pathogenesis related	GO:0005739 [mitochondrion]	GO:0005524 [ATP binding]	GO:0006952 [defense response]; GO:0006915 [apoptosis]	Pathogenesis- or apoptosis-related protein	Cell Rescue, Defense and Ageing	Defense and repair mechanism	AK109443;AK063515
C86	TR052965	Cold +H2O2	LOC_Os08g38560.1	Leucine Rich Repeat family protein, expressed	Pathogenesis related	GO:0016020 [membrane]; GO:0005618 [cell wall]	GO:0016301 [kinase activity]	GO:0009607 [response to biotic stimulus]; GO:0009628 [response to abiotic stimulus]; GO:0009719 [response to endogenous stimulus]; GO:0007165 [signal transduction];	Pathogenesis- or apoptosis-related protein	Cell Rescue, Defense and Ageing	Defense and repair mechanism	N/A
C86	TR030443	Cold +H2O2	LOC_Os01g06820.1	Leucine Rich Repeat family protein	Pathogenesis related	GO:0016020 [membrane]; GO:0005618 [cell wall]	GO:0016301 [kinase activity]	GO:0009607 [response to biotic stimulus]; GO:0009628 [response to abiotic stimulus]; GO:0009719 [response to endogenous stimulus]; GO:0007165 [signal transduction];	Pathogenesis- or apoptosis-related protein	Cell Rescue, Defense and Ageing	Defense and repair mechanism	N/A
C86	TR058241	Cold	LOC_Os06g38990.1	Leucine-rich repeat transmembrane protein kinase, putative, expressed	Pathogenesis related	GO:0016020 [membrane]; GO:0005618 [cell wall]	GO:0016301 [kinase activity]	GO:0009607 [response to biotic stimulus]; GO:0009628 [response to abiotic stimulus]; GO:0009719 [response to endogenous stimulus]; GO:0007165 [signal transduction];	Pathogenesis- or apoptosis-related protein	Cell Rescue, Defense and Ageing	Defense and repair mechanism	N/A
C86	TR034270	Cold +H2O2	LOC_Os01g64110.1	Hevamine A precursor, putative, expressed (Chitinase)	Pathogenesis related	NA	GO:0004568 [chitinase activity]	GO:0006032 [chitin catabolic process]	Pathogenesis- or apoptosis-related protein	Cell Rescue, Defense and Ageing	Defense and repair mechanism	N/A
C86	TR053682	Cold +H2O2	LOC_Os10g04120.1	NB-ARC domain containing protein	Pathogenesis related	GO:0005739 [mitochondrion]	GO:0005524 [ATP binding]	GO:0006952 [defense response]; GO:0006915 [apoptosis]	Pathogenesis- or apoptosis-related protein	Cell Rescue, Defense and Ageing	Defense and repair mechanism	N/A
C86	TR057147	Cold	LOC_Os06g17930.1	NBS-LRR disease resistance protein, putative	Pathogenesis related	GO:0005739 [mitochondrion]	GO:0005524 [ATP binding]	GO:0006952 [defense response]; GO:0006915 [apoptosis]	Pathogenesis- or apoptosis-related protein	Cell Rescue, Defense and Ageing	Defense and repair mechanism	AK110804
C86	TR053406	Cold +H2O2	LOC_Os08g44330.1;LOC_Os08g44330.2	Peptidyl-prolyl cis-trans isomerase cyclophilin-type family protein, putative, expressed	Protein Folding	NA	NA	GO:0006457 [protein folding]	Protein Folding and Stabilization	Protein destination	Defense and repair mechanism	N/A
C86	TR055211	Cold +H2O2	LOC_Os10g33790.1	DnaJ domain containing protein, expressed	Chaperone	GO:0005634 [nucleus];GO:0009536 [plastid];GO:0016020 [membrane]	GO:0004879 [ligand-dependent nuclear receptor activity];GO:0051082 [unfolded protein binding];GO:0006355 [regulation of transcription, DNA-dependent]	GO:0006457 [protein folding];GO:0031072 [heat shock protein binding];GO:0051082 [unfolded protein binding];GO:0006508 [proteolysis]	Protein Folding and Stabilization	Protein Destination	Defense and repair mechanism	N/A
C86	TR052866	Cold +H2O2	LOC_Os08g37270.1	AHM1, putative, expressed; DnaJ domain containing protein	Chaperone	GO:0005634 [nucleus]	GO:0004879 [ligand-dependent nuclear receptor activity]	GO:0031072 [heat shock protein binding]	Protein Folding and Stabilization	Protein Destination	Defense and repair mechanism	N/A
C86	TR059519	Cold	LOC_Os09g09450.1	Pentatricopeptide, putative, expressed	Organellar RNA metabolism	GO:0005634 [nucleus];GO:0005737 [cytoplasm];GO:0005739 [mitochondrion]	GO:0003824 [catalytic activity];GO:0016740 [transferase activity]	GO:0006464 [protein modification];GO:0008152 [metabolism]	Protein Modification	Protein Destination	Defense and repair mechanism	AK106127;AK070510
C86	TR052936	Cold +H2O2	LOC_Os08g38200.1	Phosphatidylinositol 3- and 4-kinase family protein, putative, expressed	Second messenger formation	NA	GO:0016773 [phosphotransferase activity, alcohol group as acceptor]	GO:0006464 [protein modification process]	Protein Modification	Protein Destination	Defense and repair mechanism	AK107671
C86	TR054484	Cold +H2O2	LOC_Os10g21920.1	Pentatricopeptide, putative, expressed	Organellar RNA metabolism	GO:0005634 [nucleus];GO:0005737 [cytoplasm];GO:0005739 [mitochondrion]	GO:0003824 [catalytic activity];GO:0016740 [transferase activity]	GO:0006464 [protein modification];GO:0008152 [metabolism]	Protein Modification	Protein Destination	Defense and repair mechanism	AK100331
C86	TR053453	Cold +H2O2	LOC_Os08g44950.1	RING-H2 finger protein ATL2G precursor, putative, expressed; Zinc finger, C3HC4 type family protein, expressed	DNA binding	NA	GO:0005488 [binding];GO:0005515 [protein binding];GO:0008270 [zinc ion binding];GO:0009987 [cellular process]	GO:0019538 [protein metabolism]	Protein Modification	Protein Destination	Defense and repair mechanism	N/A
C86	TR030290	Cold	LOC_Os01g04814.3	Vacuolar protein sorting-associated protein VPS4, putative, expressed	transport of proteins from endosomes to the trans-Golgi network	GO:0005618 [cell wall];GO:0005622 [intracellular];GO:0005634 [nucleus];GO:0005737 [cytoplasm];GO:0009536 [plastid]	GO:0017111 [nucleoside-triphosphatase activity];GO:0003688 [DNA replication origin binding];GO:0000166 [nucleotide binding]	GO:0006950 [response to stress]; GO:0006270 [DNA replication initiation]; GO:0006464 [protein modification];GO:0009056 [catabolism]	Protein Modification	Protein Destination	Defense and repair mechanism	N/A
C86	TR033562	Cold +H2O2	LOC_Os01g55070.1	Pentatricopeptide, putative, expressed	Organellar RNA metabolism	GO:0005634 [nucleus];GO:0005737 [cytoplasm];GO:0005739 [mitochondrion]	GO:0003824 [catalytic activity];GO:0016740 [transferase activity]	GO:0006464 [protein modification];GO:0008152 [metabolism]	Protein Modification	Protein Destination	Defense and repair mechanism	AK111237
C86	TR068749	Cold +H2O2	LOC_Os11g29230.1	pentatricopeptide repeat protein PPR986-12, putative, expressed; PPR986-12, putative, expressed	Protein Modification	GO:0005634 [nucleus];GO:0005737 [cytoplasm];GO:0005739 [mitochondrion]	GO:0003824 [catalytic activity];GO:0016740 [transferase activity]	GO:0006464 [protein modification];GO:0008152 [metabolism]	Protein Modification	Protein Destination	Defense and repair mechanism	AK101355;AK058763
C86	TR072891	Cold	LOC_Os12g01530.1	Ferritin 1, chloroplast precursor, putative, expressed	Antioxidant activity	NA	GO:0008199 [ferric iron binding]	GO:0042309 [homoiothermy]; GO:0050825 [ice binding];GO:0050826 [response to freezing]; GO:0006879 [iron ion homeostasis];	Response to freezing	Response to stress	Defense and repair mechanism	AK105758;AK068181
C86	TR048040	Cold	LOC_Os07g08430.1	Indole-3-glycerol phosphate lyase, chloroplast precursor, putative, expressed	Tryptophan biosynthesis	NA	GO:0004834 [tryptophan synthase activity]	GO:0042309 [homoiothermy]; GO:0050825 [ice binding]; GO:0050826 [response to freezing]; GO:0006568 [tryptophan metabolic process]	Response to freezing	Response to stress	Defense and repair mechanism	AK101612;AK072077
C86	TR033645	Cold	LOC_Os01g56070.2	RING finger protein 5, putative, expressed; nZinc finger, C3HC4 type family protein, expressed	protein binding	NA	GO:0004842 [ubiquitin-protein ligase activity];GO:0005515 [protein binding];	GO:0000151 [ubiquitin ligase complex];GO:0016567 [protein ubiquitination]	Ubiquitination and Proteolysis	Protein Destination	Defense and repair mechanism	AK070282
C86	TR052977	Cold	LOC_Os08g38700.1	BTB/POZ domain containing protein, expressed	Protein Interaction domain	NA	GO:0005515 [protein binding]	NA	Ubiquitination and proteolysis	Protein Destination	Defense and repair mechanism	AK099177;AK071683
C86	TR030166	Cold +H2O2	LOC_Os01g03290.1	ubiquitin-protein ligase/ zinc ion binding protein, putative; Seven in absentia protein family protein	Ubiquitination and Proteolysis	GO:0005634 [nucleus];GO:0005739 [mitochondrion]	GO:0005515 [protein binding];GO:0008270 [zinc ion binding]	GO:0006464 [protein modification];GO:0006511 [ubiquitin-dependent protein catabolic process]	Ubiquitination and Proteolysis	Protein destination	Defense and repair mechanism	N/A
C86	TR038610	Cold	LOC_Os02g52130.1;LOC_Os02g52130.2;LOC_Os02g52130.3	F-box family protein, putative, expressed	Protein degradation	NA	NA	NA	Ubiquitination and Proteolysis	Protein Destination	Defense and repair mechanism	AK063639
C86	TR053048	Cold +H2O2	LOC_Os08g39560.1	OTU-like cysteine protease family protein, expressed	Protease	NA	GO:0005509 [calcium ion binding]	NA	Ubiquitination and Proteolysis	Protein Destination	Defense and repair mechanism	N/A
C86	TR056442	Cold +H2O2	LOC_Os06g07460.1	F-box domain containing protein, expressed	Protein degradation	NA	NA	NA	Ubiquitination and Proteolysis	Protein Destination	Defense and repair mechanism	AK107230;AK107117
C86	TR053207	Cold +H2O2	LOC_Os08g41640.1	Ubiquitin carboxyl-terminal hydrolase family protein	Ubiquitination and Proteolysis	NA	GO:0004221 [ubiquitin thiolesterase activity]	GO:0006511 [ubiquitin-dependent protein catabolic process]	Ubiquitination and Proteolysis	Protein destination	Defense and repair mechanism	N/A
C86	TR056453	Cold +H2O2	LOC_Os06g07630.1	26S protease regulatory subunit 6A, putative, expressed	regulated degradation of intracellular proteins	GO:0005737 [cytoplasm];GO:0005634 [nucleus]	GO:0017111 [nucleoside-triphosphatase activity];GO:0016887 [ATPase activity];GO:0016787 [hydrolase activity]	GO:0030163 [protein catabolic process]	Ubiquitination and Proteolysis	Protein Destination	Defense and repair mechanism	AK120773;AK099629;AK069733
C86	TR052953	Cold +H2O2	LOC_Os08g38410.1	RNA recognition motif family protein, expressed; RNA recognition motif family protein, expressed	implicated in regulation of alternative splicing (SR, U2AF, Sxl), protein components of small nuclear ribonucleoproteins (U1 and U2 snRNPs), and proteins that regulate RNA stability and translation	NA	GO:0003676 [nucleic acid binding];GO:0003723 [RNA binding];GO:0008237 [metallopeptidase activity];GO:0008270 [zinc ion binding]	GO:0006508 [proteolysis]	Ubiquitination and Proteolysis	Protein Destination	Defense and repair mechanism	AK067243
C86	TR037863	Cold +H2O2	LOC_Os02g42660.1	dihydroceramide delta, putative, expressed	GO:0008237 [metallopeptidase activity]	NA	GO:0008237 [metallopeptidase activity]	GO:0006508 [proteolysis]	Ubiquitination and proteolysis	Protein Destination	Defense and repair mechanism	AK100710;AK059133
C86	TR053117	Cold +H2O2	LOC_Os08g40490.1	BTB/POZ domain containing protein	Protein Interaction domain	NA	GO:0004185 [serine carboxypeptidase activity];GO:0005515 [protein binding]	GO:0006508 [proteolysis]	Ubiquitination and proteolysis	Protein Destination	Defense and repair mechanism	AK101701
C86	TR052946	Cold	LOC_Os08g38330.1	F-box domain containing protein	Protein degradation	NA	NA	NA	Ubiquitination and Proteolysis	Protein Destination	Defense and repair mechanism	AK071206
C86	TR056080	Cold +H2O2	LOC_Os06g03120.1	Aspartic proteinase nepenthesin-2 precursor, putative, expressed	Ubiquitination and Proteolysis	GO:0005618 [cell wall];GO:0016020 [membrane]	GO:0004190 [aspartic-type endopeptidase activity];GO:0004194 [pepsin A activity];GO:0016787 [hydrolase activity]	GO:0019538 [protein metabolism];GO:0006508 [proteolysis]	Ubiqutination and Proteolysis	Protein destination	Defense and repair mechanism	N/A
C86	TR033802	Cold	LOC_Os01g58070.1	polyphenol oxidase, chloroplast precursor, putative; Common central domain of tyrosinase family protein	Cation transport	NA	GO:0016491 [oxidoreductase activity]	GO:0008152 [metabolic process]	Amino acid and derivative metabolism	Amino acid and derivative metabolism	Physiological adjustment and sustenance process	AK121766;AK106429
C86	TR053244	Cold +H2O2	LOC_Os08g42080.1	ACT domain containing protein, expressed	Amino Acid Binding Acitivity	NA	GO:0016597 [amino acid binding]	GO:0008152 [metabolic process]	Amino acid and derivative metabolism	Amino acid and derivative metabolism	Physiological adjustment and sustenance process	N/A
C86	TR055607	Cold +H2O2	LOC_Os10g39140.2	Oxidoreductase, 2OG-Fe oxygenase family protein, expressed	Photosynthesis	GO:0005737 [cytoplasm]	GO:0016491 [oxidoreductase activity];GO:0016740 [transferase activity]	GO:0006950 [response to stress]; GO:0009605 [response to external stimulus];GO:0009719 [response to endogenous stimulus]; GO:0006519 [amino acid and derivative metabolism];GO:0006629 [lipid metabolism];GO:0007165 [signal transduction];GO:0009056 [catabolism];GO:0009058 [biosynthesis];GO:0005975 [carbohydrate metabolism]	Amino acid derivative and lipid metabolic process	Metabolism	Physiological adjustment and sustenance process	AK119787
C86	TR064479	Cold	LOC_Os05g51130.1	ATPase, AAA family protein, expressed	Transport ATPase	GO:0005622 [intracellular];GO:0005737 [cytoplasm]	GO:0046933 [hydrogen ion transporting ATP synthase activity, rotational mechanism];GO:0046961 [hydrogen ion transporting ATPase activity, rotational mechanism];GO:0006464 [protein modification]	GO:0015986 [ATP synthesis coupled proton transport];GO:0016469 [proton-transporting two-sector ATPase complex]	ATP synthesis coupled proton transpor	Transport Facilitation	Physiological adjustment and sustenance process	N/A
C86	TR033371	Cold +H2O2	LOC_Os01g52710.1	Glycosyl transferase family 8 protein, expressed	biosynthesis of disaccharides, oligosaccharides and polysaccharides; ransfer of sugar moieties from activated donor molecules to specific acceptor molecules, forming glycosidic bonds	NA	GO:0016758 [transferase activity, transferring hexosyl groups]	GO:0016051 [carbohydrate biosynthetic process]	Biosynthesis of mono, di, and poly- saccharides	C-Compound and Carbohydrate Metabolism	Physiological adjustment and sustenance process	N/A
C86	TR030795	Cold +H2O2	LOC_Os01g11620.1	GDSL-like Lipase/Acylhydrolase family protein;esterase precursor, putative	Breakdown of lipids	GO:0005576 [extracellular region];GO:0005618 [cell wall];	GO:0016788 [hydrolase activity, acting on ester bonds]	GO:0006950 [response to stress];GO:0009628 [response to abiotic stimulus]; GO:0006629 [lipid metabolic process]	Breakdown of lipids	Lipid, fatty acid and isoprenoid metabolism	Physiological adjustment and sustenance process	AK110682
C86	TR033455	Cold	LOC_Os01g53750.1	Glycosyl hydrolases family 17 protein, expressed	hydrolyse the glycosidic bond between two or more carbohydrates, or between a carbohydrate and a non-carbohydrate moiety	GO:0005618 [cell wall]	GO:0004553 [hydrolase activity, hydrolyzing O-glycosyl compounds]	GO:0005975 [carbohydrate metabolic process]	Carbohydrate metabolic process	C-Compound and Carbohydrate Metabolism	Physiological adjustment and sustenance process	AK100971
C86	TR060110	Cold +H2O2	LOC_Os09g19930.1	HOTHEAD protein precursor, putative, expressed	Protein adhesion /Receptor/mediator	NA	GO:0016614 [oxidoreductase activity, acting on CH-OH group of donors]	GO:0006066 [alcohol metabolic process];GO:0006118 [electron transport]	Carbohydrate metabolic process	C-compound and carbohydrate metabolism	Physiological adjustment and sustenance process	AK102770;AK070145;AK068209
C86	TR052842	Cold +H2O2	LOC_Os08g36910.2	Alpha-amylase isozyme 3D precursor, putative, expressed	Starch catabolism	NA	GO:0004556 [alpha-amylase activity]	GO:0005975 [carbohydrate metabolic process]	Carbohydrate metabolic process	C-compound and Carbohydrate Metabolism	Physiological adjustment and sustenance process	N/A
C86	TR053855	Cold +H2O2	LOC_Os10g06720.1;LOC_Os10g06720.2	Aldose 1-epimerase family protein, expressed	anomeric interconversion of D-glucose and other aldoses	NA	GO:0003824 [catalytic activity]	GO:0005975 [carbohydrate metabolism]	Carbohydrate metabolic process	C-compound and carbohydrate metabolism	Physiological adjustment and sustenance process	N/A
C86	TR053066	Cold +H2O2	LOC_Os08g39860.2	Non-cyanogenic beta-glucosidase precursor, putative, expressed	C-compound and carbohydrate metabolism	NA	GO:0004553 [hydrolase activity, hydrolyzing O-glycosyl compounds]	GO:0005975 [carbohydrate metabolic process]	Carbohydrate metabolic process	C-compound and carbohydrate metabolism	Physiological adjustment and sustenance process	N/A
C86	TR053407	Cold +H2O2	LOC_Os08g44340.1	Monodehydroascorbate reductase, putative, expressed	Free radical reductase	NA	GO:0016491 [oxidoreductase activity]	GO:0006118 [electron transport]	Electron carrier	Energy	Physiological adjustment and sustenance process	AK071909;AK066990
C86	TR052872	Cold	LOC_Os08g37380.1;LOC_Os08g37380.2	Glucose-6-phosphate isomerase, putative, expressed	pentose pathway	NA	GO:0004347 [glucose-6-phosphate isomerase activity]	GO:0006096 [glycolysis]; GO:0006094 [gluconeogenesis]	generate NADPH and the synthesis of pentose (5-carbon) sugars; Anabolic rather than catabolic	Energy	Physiological adjustment and sustenance process	N/A
C86	TR054164	Cold +H2O2	LOC_Os10g13700.1;LOC_Os10g13700.2	Phosphoenolpyruvate carboxykinase, putative, expressed	gluconeogenesis	NA	GO:0004612 [phosphoenolpyruvate carboxykinase (ATP) activity];GO:0000166 [nucleotide binding]	GO:0006094 [gluconeogenesis]; GO:0006091 [generation of precursor metabolites and energy];GO:0009058 [biosynthesis]; GO:0005975 [carbohydrate metabolism]	generation of glucose from non-sugar carbon substrates like pyruvate, lactate, glycerol, and glucogenic amino acids	Energy	Physiological adjustment and sustenance process	N/A
C86	TR030648	Cold +H2O2	LOC_Os01g09570.1	6-phosphofructokinase 2, putative, expressed	glycolysis	GO:0005829 [cytosol]	GO:0003872 [6-phosphofructokinase activity];	GO:0005945 [6-phosphofructokinase complex];GO:0005975 [carbohydrate metabolism];GO:0006091 [generation of precursor metabolites and energy];GO:0006096 [glycolysis];GO:0009056 [catabolism]	generation of precursor metabolites and energy	Energy	Physiological adjustment and sustenance process	AK121093
C86	TR039520	Cold	LOC_Os03g05390.11	citrate transporter family protein, express; Transmembrane protein, putative, expressed	Channel/pore	GO:0016020 [membrane]	GO:0005215 [transporter activity];GO:0015105 [arsenite transporter activity];GO:0015137 [citrate transporter activity]	GO:0015746 [citrate transport]	Ion transport	Transport facilitation	Physiological adjustment and sustenance process	AK106196;AK070359
C86	TR054843	Cold +H2O2	LOC_Os10g28440.1	Sulfate transporter 3.1, putative, expressed	Sulfate transport	GO:0016021 [integral to membrane]	GO:0005215 [transporter activity]	GO:0006810 [transport]	Ion Transporter	Transport Facilitation	Physiological adjustment and sustenance process	N/A
C86	TR030070	Cold +H2O2	LOC_Os01g02000.1	phosphate transporter 1, putative, expressed; EXS family protein, expressed	Cation transport	GO:0016020 [membrane];GO:0016021 [integral to membrane]	NA	NA	Ion Transporter	Transport Facilitation	Physiological adjustment and sustenance process	N/A
C86	TR053426	Cold	LOC_Os08g44590.1	gibberellin 20 oxidase 2, putative, expressed; Oxidoreductase, 2OG-Fe oxygenase family protein, expressed	Photosynthesis	NA	NA	NA	Metabolic process	Metabolism	Physiological adjustment and sustenance process	AK104748;AK070347
C86	TR035619	Cold +H2O2	LOC_Os02g07670.1;LOC_Os02g07670.2;LOC_Os02g07670.3	nickel ion binding protein, putative, expressed; Urease accessory family protein, putative, expressed	Nitrogen assimilation	NA	GO:0016151 [nickel ion binding]	GO:0006807 [nitrogen compound metabolic process]	Nitrogen assimilation	Nitrogen and Sulfur Metabolism	Physiological adjustment and sustenance process	N/A
C86	TR052811	Cold +H2O2	LOC_Os08g36480.1	Nitrate reductase 1, putative, expressed	Nitrogen assimilation	NA	GO:0046857 [oxidoreductase activity, acting on other nitrogenous compounds as donors, with NAD or NADP as acceptor];GO:0006118 [electron transport];GO:0020037 [heme binding];GO:0030151 [molybdenum ion binding]	GO:0042128 [nitrate assimilation]	Nitrogen assimilation	Nitrogen and Sulfur Metabolism	Physiological adjustment and sustenance process	AK111538
C86	TR030963	Cold +H2O2	LOC_Os01g13610.1	isoflavone reductase homolog IRL, putative, expressed; NmrA-like family protein, expressed	Nitrogen assimilation	NA	GO:0003824 [catalytic activity];GO:0003854 [3-beta-hydroxy-delta5-steroid dehydrogenase activity];GO:0016564 [transcriptional repressor activity];GO:0050662 [coenzyme binding]	GO:0006950 [response to stress]; GO:0006694 [steroid biosynthetic process];GO:0006808 [regulation of nitrogen utilization];GO:0008152 [metabolism]	Nitrogen assimilation	Nitrogen and Sulfur Metabolism	Physiological adjustment and sustenance process	N/A
C86	TR049994	Cold +H2O2	LOC_Os07g41310.1	COBRA-like protein 2 precursor, putative, expressed	Nuclear transport	GO:0016020 [membrane]	NA	NA	Nuclear Transport	Transport Facilitation	Physiological adjustment and sustenance process	N/A
C86	TR053436	Cold	LOC_Os08g44750.1	Nodulin MtN21 family protein, putative, expressed	Nuclear transport	GO:0016020 [membrane]	NA	NA	Nuclear transport	Cellular Transport and Transport Mechanism	Physiological adjustment and sustenance process	AK119561
C86	TR033356	Cold +H2O2	LOC_Os01g52530.1	Ribose-phosphate pyrophosphokinase 3, putative, expressed	C-compound and carbohydrate metabolism	GO:0005737 [cytoplasm]	GO:0004749 [ribose phosphate diphosphokinase activity]	GO:0006139 [nucleobase, nucleoside, nucleotide and nucleic acid metabolism]	Nucleic acid metabolic process	Nucleobase, nucleoside, nucleotide and nucleic acid metabolic process	Physiological adjustment and sustenance process	AK107913;AK101892
C86	TR053455	Cold	LOC_Os08g45000.1	Phosphate:H+ symporter family protein, expressed	Phosphate transport	GO:0016020 [membrane];GO:0016021 [integral to membrane]	GO:0005215 [transporter activity];GO:0005315 [inorganic phosphate transporter activity]	GO:0006810 [transport];GO:0006817 [phosphate transport]	Proton driven symporter	Cellular Transport and Transport Mechanism	Physiological adjustment and sustenance process	N/A
C86	TR049663	Cold +H2O2	LOC_Os07g37090.1	Ribosome inactivating protein, expressed	Structural Component of Ribosomes	NA	GO:0030598 [rRNA N-glycosylase activity]	GO:0017148 [negative regulation of protein biosynthetic process]	Structural Component of Ribosomes	Protein Biosynthesis	Physiological adjustment and sustenance process	AK105578
C86	TR031052	Cold +H2O2	LOC_Os01g14860.3	Glycogen synthase kinase-3 MsK-3, putative, expressed	Synthesis of glycogen (starch)	NA	GO:0004674 [protein serine/threonine kinase activity]; GO:0004713 [protein-tyrosine kinase activity]	GO:0006950 [response to stress]; GO:0009605 [response to external stimulus];GO:0009607 [response to biotic stimulus]; GO:0009628 [response to abiotic stimulus]; GO:0009719 [response to endogenous stimulus]; GO:0006468 [protein amino acid phosphorylation];	Synthesis of complex carbohydrate	C-Compound and Carbohydrate Metabolism	Physiological adjustment and sustenance process	N/A
C86	TR058014	Cold +H2O2	LOC_Os06g35470.1	Ribosomal protein L1 containing protein, expressed	Translation elongation	GO:0005840 [ribosome];GO:0005622 [intracellular]	GO:0003723 [RNA binding];GO:0005198 [structural molecule activity]	GO:0006412 [translation];GO:0007155 [cell adhesion];GO:0015629 [actin cytoskeleton];GO:0015934 [large ribosomal subunit]	Translation elongation	Protein Biosynthesis	Physiological adjustment and sustenance process	N/A
C86	TR053169	Cold	LOC_Os08g41190.1	BTB/POZ domain containing protein	Protein Interaction domain	NA	GO:0004812 [aminoacyl-tRNA ligase activity]	GO:0006418 [tRNA aminoacylation for protein translation]	Translation elongation	Protein Biosynthesis	Physiological adjustment and sustenance process	N/A
C86	TR033359	Cold	LOC_Os01g52560.1	ATPase, coupled to transmembrane movement of substances, putative, expressed; ABC transporter family protein, putative, expressed	export or import of a wide variety of substrates ranging from small ions to macromolecules	GO:0016021 [integral to membrane]	GO:0000166 [nucleotide binding];GO:0004849 [uridine kinase activity];GO:0005215 [transporter activity];GO:0005524 [ATP binding];GO:0017111 [nucleoside-triphosphatase activity]	GO:0009607 [response to biotic stimulus]; GO:0006810 [transport];GO:0042626 [ATPase activity, coupled to transmembrane movement of substances]	Transport ATpase	Transport Facilitation	Physiological adjustment and sustenance process	AK070652
C86	TR053525	Cold +H2O2	LOC_Os10g01800.1	acyl transferase, putative; Transferase family protein	Transporter	NA	GO:0016740 [transferase activity]	NA	Transporter	Transport Facilitation	Physiological adjustment and sustenance process	N/A
C86	TR053803	Cold +H2O2	LOC_Os10g05720.2	Protease inhibitor/seed storage/LTP family protein, expressed	Catabolism of Storage Proteins	GO:0009536 [plastid]; GO:0016020 [membrane]	GO:0008289 [lipid binding]	GO:0006810 [transport];	Transporter	Transport Facilitation	Physiological adjustment and sustenance process	N/A
C86	TR030034	Cold +H2O2	LOC_Os01g01520.1	acyl transferase, putative; Transferase family protein	Transporter	NA	GO:0016740 [transferase activity]	NA	Transporter	Transport Facilitation	Physiological adjustment and sustenance process	N/A
C86	TR053705	Cold +H2O2	LOC_Os10g04429.1	acyl transferase, putative; Transferase family protein	Transporter	NA	GO:0016740 [transferase activity]	NA	Transporter	Transport Facilitation	Physiological adjustment and sustenance process	N/A
C86	TR053264	Cold +H2O2	LOC_Os08g42490.1	DC1 domain containing protein, expressed	Calcium-mediated signaling	NA	NA	NA	Calcium-mediated signaling	Cellular Communication and Signal Transduction	Signaling and response regulation	N/A
C86	TR038455	Cold	LOC_Os02g50174.1	Caleosin related protein, expressed	Calcium-mediated signaling	GO:0005576 [extracellular region]	GO:0005509 [calcium ion binding]	GO:0006950 [response to stress];GO:0009628 [response to abiotic stimulus];GO:0009719 [response to endogenous stimulus]	Calcium-mediated signaling	Cellular Communication and Signal Transduction	Signaling and response regulation	AK069434
C86	TR052833	Cold +H2O2	LOC_Os08g36774.1	Zinc finger family protein, putative, expressed	Protein Interaction	NA	GO:0005515 [protein binding];GO:0003824 [catalytic activity]	NA	Protein Interaction	Cellular Communication and Signal Transduction	Signaling and response regulation	N/A
C86	TR055329	Cold +H2O2	LOC_Os10g35200.1	Katanin p80 WD40-containing subunit B1, putative, expressed	GO:0004871 [signal transducer activity]	GO:0005794 [Golgi apparatus];GO:0005886 [plasma membrane];GO:0016020 [membrane];GO:0005634 [nucleus]	GO:0004871 [signal transducer activity]	GO:0009628 [response to abiotic stimulus]; GO:0007165 [signal transduction]; GO:0006810 [transport]	Receptor/Signal transducer activity	Cellular Communication and Signal Transduction	Signaling and response regulation	N/A
C86	TR059080	Cold +H2O2	LOC_Os06g50880.1	Transducin family protein, putative, expressed	Receptor/Mediator	GO:0005886 [plasma membrane]	GO:0000166 [nucleotide binding]	GO:0007165 [signal transduction]	Receptor/Signal transducer activity	Cellular Communication and Signal Transduction	Signaling and response regulation	AK103839
C86	TR060238	Cold +H2O2	LOC_Os09g21710.1	AN1-like Zinc finger family protein, expressed	Protein Interaction	NA	GO:0003676 [nucleic acid binding]	GO:0009719 [response to endogenous stimulus]	Receptor/Signal transducer activity	Cellular Communication and Signal Transduction	Signaling and response regulation	AK066150
C86	TR052951	Cold	LOC_Os08g38380.1	RNA recognition motif family protein	implicated in regulation of alternative splicing (SR, U2AF, Sxl), protein components of small nuclear ribonucleoproteins (U1 and U2 snRNPs), and proteins that regulate RNA stability and translation	NA	NA	NA	RNA processing and stability	Transcription	Signaling and response regulation	N/A
C86	TR040108	Cold +H2O2	LOC_Os03g12840.1	Inositol 1, 3, 4-trisphosphate 5/6-kinase, putative, expressed	Second messenger formation	GO:0005634 [nucleus];GO:0005737 [cytoplasm]	GO:0016301 [kinase activity]	NA	Second messenger formation	Cellular Communication and Signal Transduction	Signaling and response regulation	AK072785
C86	TR037160	Cold +H2O2	LOC_Os02g32370.1	inositol hexaphosphate kinase, putative, expressed	Second messenger formation	NA	GO:0008440 [inositol trisphosphate 3-kinase activity];GO:0016301 [kinase activity]	NA	Second messenger formation	Cellular Communication and Signal Transduction	Signaling and response regulation	N/A
C86	TR053589	Cold +H2O2	LOC_Os10g02814.1;LOC_Os10g02814.2	G-protein alpha subunit, putative, expressed;guanyl nucleotide binding protein, putative, expressed	Second messenger formation	GO:0005783 [endoplasmic reticulum];GO:0005886 [plasma membrane];GO:0016020 [membrane]	GO:0004871 [signal transducer activity];GO:0005525 [GTP binding];	GO:0009719 [response to endogenous stimulus]; GO:0007165 [signal transduction];GO:0007186 [G-protein coupled receptor protein signaling pathway];GO:0007264 [small GTPase mediated signal transduction]	Second messenger formation	Cellular Communication and Signal Transduction	Signaling and response regulation	AK072178
C86	TR056340	Cold +H2O2	LOC_Os06g06320.1	OsFTL2 - Rice FT-Like2 homogous to Arabidopsis Flowering Locus T gene, expressed	Protein Phosphorylation	NA	GO:0008289 [lipid binding]	NA	Second messenger formation	Cellular Communication and Signal Transduction	Signaling and response regulation	AK102459
C86	TR066743	Cold	LOC_Os12g39120.1	Protein phosphatase 2C family protein, putative, expressed	Protein Phosphorylation	GO:0005634 [nucleus];GO:0005737 [cytoplasm];GO:0005739 [mitochondrion];GO:0016020 [membrane]	GO:0004674 [protein serine/threonine kinase activity;GO:0004713 [protein-tyrosine kinase activity];GO:0004871 [signal transducer activity];GO:0000166 [nucleotide binding]	GO:0006950 [response to stress]; GO:0009607 [response to biotic stimulus]; GO:0009628 [response to abiotic stimulus];GO:0009719 [response to endogenous stimulus]; GO:0006464 [protein modification];GO:0006468 [protein amino acid phosphorylation];GO:0007165 [signal transduction];GO:0007582 [physiological process];GO:0009605 [response to external stimulus];	Ser/Thr or Tyr Phosphorylation	Cellular Communication and Signal Transduction	Signaling and response regulation	AK104407;AK073425;AK058728
C86	TR032430	Cold	LOC_Os01g40094.1	Protein phosphatase 2C ABI2, putative, expressed	Protein Phosphorylation	GO:0005634 [nucleus];GO:0005737 [cytoplasm];GO:0005739 [mitochondrion];GO:0016020 [membrane]	GO:0004674 [protein serine/threonine kinase activity;GO:0004713 [protein-tyrosine kinase activity];GO:0004871 [signal transducer activity];GO:0000166 [nucleotide binding]	GO:0006950 [response to stress]; GO:0009607 [response to biotic stimulus]; GO:0009628 [response to abiotic stimulus];GO:0009719 [response to endogenous stimulus]; GO:0006464 [protein modification];GO:0006468 [protein amino acid phosphorylation];GO:0007165 [signal transduction];GO:0007582 [physiological process];GO:0009605 [response to external stimulus];	Ser/Thr or Tyr Phosphorylation	Cellular Communication and Signal Transduction	Signaling and response regulation	N/A
C86	TR071409	Cold	LOC_Os04g33500.1	Protein kinase domain containing protein	Protein Phosphorylation	GO:0005634 [nucleus];GO:0005737 [cytoplasm];GO:0005739 [mitochondrion];GO:0016020 [membrane]	GO:0004674 [protein serine/threonine kinase activity;GO:0004713 [protein-tyrosine kinase activity];GO:0004871 [signal transducer activity];GO:0000166 [nucleotide binding]	GO:0006950 [response to stress]; GO:0009607 [response to biotic stimulus]; GO:0009628 [response to abiotic stimulus];GO:0009719 [response to endogenous stimulus]; GO:0006464 [protein modification];GO:0006468 [protein amino acid phosphorylation];GO:0007165 [signal transduction];GO:0007582 [physiological process];GO:0009605 [response to external stimulus];	Ser/Thr or Tyr Phosphorylation	Cellular Communication and Signal Transduction	Signaling and response regulation	AK106964
C86	TR058094	Cold +H2O2	LOC_Os06g36770.3	serine/threonine protein phosphatase 2A 55 kDa regulatory subunit Bbeta isoform, putative, expressed	Protein Phosphorylation	NA	GO:0008601 [protein phosphatase type 2A regulator activity]	GO:0000159 [protein phosphatase type 2A complex];GO:0007165 [signal transduction]	Ser/Thr or Tyr Phosphorylation	Cellular Communication and Signal Transduction	Signaling and response regulation	N/A
C86	TR053672	Cold +H2O2	LOC_Os10g04000.1	Protein kinase domain containing protein	Protein Phosphorylation	GO:0005634 [nucleus];GO:0005737 [cytoplasm];GO:0005739 [mitochondrion];GO:0016020 [membrane]	GO:0004674 [protein serine/threonine kinase activity;GO:0004713 [protein-tyrosine kinase activity];GO:0004871 [signal transducer activity];GO:0000166 [nucleotide binding]	GO:0006950 [response to stress]; GO:0009607 [response to biotic stimulus]; GO:0009628 [response to abiotic stimulus];GO:0009719 [response to endogenous stimulus]; GO:0006464 [protein modification];GO:0006468 [protein amino acid phosphorylation];GO:0007165 [signal transduction];GO:0007582 [physiological process];GO:0009605 [response to external stimulus];	Ser/Thr or Tyr Phosphorylation	Cellular Communication and Signal Transduction	Signaling and response regulation	N/A
C86	TR032349	Cold +H2O2	LOC_Os01g38900.1	Protein kinase domain containing protein	Protein Phosphorylation	GO:0005634 [nucleus];GO:0005737 [cytoplasm];GO:0005739 [mitochondrion];GO:0016020 [membrane]	GO:0004674 [protein serine/threonine kinase activity;GO:0004713 [protein-tyrosine kinase activity];GO:0004871 [signal transducer activity];GO:0000166 [nucleotide binding]	GO:0006950 [response to stress]; GO:0009607 [response to biotic stimulus]; GO:0009628 [response to abiotic stimulus];GO:0009719 [response to endogenous stimulus]; GO:0006464 [protein modification];GO:0006468 [protein amino acid phosphorylation];GO:0007165 [signal transduction];GO:0007582 [physiological process];GO:0009605 [response to external stimulus];	Ser/Thr or Tyr Phosphorylation	Cellular Communication and Signal Transduction	Signaling and response regulation	N/A
C86	TR034490	Cold +H2O2	LOC_Os01g66610.1	serine/threonine-protein kinase receptor precursor, putative, expressed	Receptor/Mediator	GO:0005634 [nucleus];GO:0005737 [cytoplasm];GO:0005739 [mitochondrion];GO:0016020 [membrane]	GO:0004674 [protein serine/threonine kinase activity;GO:0004713 [protein-tyrosine kinase activity];GO:0004871 [signal transducer activity];GO:0000166 [nucleotide binding]	GO:0006950 [response to stress]; GO:0009607 [response to biotic stimulus]; GO:0009628 [response to abiotic stimulus];GO:0009719 [response to endogenous stimulus]; GO:0006464 [protein modification];GO:0006468 [protein amino acid phosphorylation];GO:0007165 [signal transduction];GO:0007582 [physiological process];GO:0009605 [response to external stimulus];	Ser/Thr or Tyr Phosphorylation	Cellular Communication and Signal Transduction	Signaling and response regulation	N/A
C86	TR062836	Cold +H2O2	LOC_Os05g26820.1	CBL-interacting serine/threonine-protein kinase 15, putative, expressed	Protein Phosphorylation	GO:0005737 [cytoplasm];GO:0005622 [intracellular];GO:0005739 [mitochondrion];GO:0005634 [nucleus]	GO:0004674 [protein serine/threonine kinase activity];GO:0004713 [protein-tyrosine kinase activity];GO:0004871 [signal transducer activity]	GO:0006950 [response to stress]; GO:0009628 [response to abiotic stimulus];GO:0009719 [response to endogenous stimulus]; GO:0006468 [protein amino acid phosphorylation];GO:0007165 [signal transduction]; GO:0009605 [response to external stimulus];	Ser/Thr or Tyr Phosphorylation	Cellular Communication and Signal Transduction	Signaling and response regulation	N/A
[truncated: 1,478 more rows]
